# Supplementary material for: A Comparative Analysis of the Roles of von Willebrand Factor and ADAMTS13 in Hepatocellular Carcinoma: A Bioinformatics and Microarray-Based Study
Source: Curr Issues Mol Biol. 2025 Apr 10;47(4):270. doi: 10.3390/cimb47040270 (PMC12025882; doi:10.3390/cimb47040270)
Supplement: Supplementary file 1 [file cimb-47-00270-s001.zip]

Archive with 1 entries (1 files):
- cimb-3538560-supplementary.xlsx
