# Supplementary material for: A Comparative Analysis of the Roles of von Willebrand Factor and ADAMTS13 in Hepatocellular Carcinoma: A Bioinformatics and Microarray-Based Study
Source: Curr Issues Mol Biol. 2025 Apr 10;47(4):270. doi: 10.3390/cimb47040270 (PMC12025882; doi:10.3390/cimb47040270)
Supplement: Supplementary file 1 [file cimb-47-00270-s001.zip › cimb-3538560-supplementary.xlsx]

## Sheet: Sayfa1
ID	adj.P.Val	P.Value	t	B	logFC	Gene.symbol	Gene.title
209220_at	1.50e-83	6.73e-88	-25388985	189838306	-4.82695	GPC3	glypican 3
206239_s_at	1.14e-51	5.13e-56	-18327526	11665697	-4.27175	SPINK1	serine peptidase inhibitor, Kazal type 1
212094_at	3.42e-48	1.53e-52	-17553625	108680999	-3.77362	PEG10	paternally expressed 10
206561_s_at	1.11e-43	4.99e-48	-16540255	98329308	-3.65269	AKR1B10	aldo-keto reductase family 1 member B10
202422_s_at	2.95e-76	1.32e-80	-23759211	173094411	-3.30015	ACSL4	acyl-CoA synthetase long-chain family member 4
205476_at	6.55e-56	2.94e-60	-19266504	126390212	-3.12323	CCL20	C-C motif chemokine ligand 20
201890_at	4.26e-101	1.91e-105	-29404625	230104858	-3.10816	RRM2	ribonucleotide reductase regulatory subunit M2
201291_s_at	1.02e-93	4.57e-98	-27696672	213174939	-3.04428	TOP2A	topoisomerase (DNA) II alpha
219918_s_at	4.74e-108	2.13e-112	-31045092	246058075	-3.04078	ASPM	abnormal spindle microtubule assembly
209218_at	2.55e-76	1.15e-80	-23773204	173238919	-2.88406	SQLE	squalene epoxidase
209773_s_at	1.67e-94	7.49e-99	-2787703	214977337	-2.87227	RRM2	ribonucleotide reductase regulatory subunit M2
202503_s_at	2.33e-93	1.05e-97	-27614193	21234959	-2.77559	KIAA0101	KIAA0101
213194_at	1.49e-66	6.69e-71	-21612654	150819907	-2.75951	ROBO1	roundabout guidance receptor 1
201292_at	6.17e-93	2.77e-97	-27517269	211378804	-2.72117	TOP2A	topoisomerase (DNA) II alpha
204351_at	4.52e-28	2.03e-32	-12888385	62555107	-2.66383	S100P	S100 calcium binding protein P
204694_at	1.73e-20	7.78e-25	-10956523	45210051	-2.62408	AFP	alpha fetoprotein
212554_at	4.38e-105	1.97e-109	-30341575	239254872	-2.53871	CAP2	CAP, adenylate cyclase-associated protein, 2 (yeast)
203554_x_at	1.42e-114	6.37e-119	-32614696	261022122	-2.52223	PTTG1	pituitary tumor-transforming 1
214710_s_at	3.56e-101	1.60e-105	-29423048	230285742	-2.51553	CCNB1	cyclin B1
203213_at	2.55e-92	1.15e-96	-27376224	209964436	-2.47367	CDK1	cyclin dependent kinase 1
204026_s_at	1.45e-89	6.52e-94	-26747993	203640982	-2.46146	ZWINT	ZW10 interacting kinetochore protein
218009_s_at	9.72e-102	4.36e-106	-29554811	231578283	-2.45756	PRC1	protein regulator of cytokinesis 1
218039_at	3.41e-96	1.53e-100	-28266125	218854246	-2.42386	NUSAP1	nucleolar and spindle associated protein 1
209714_s_at	3.67e-94	1.65e-98	-27798381	214191771	-2.42109	CDKN3	cyclin dependent kinase inhibitor 3
33323_r_at	2.00e-35	8.97e-40	-14646572	79403385	-2.41529	SFN	stratifin
207828_s_at	9.10e-97	4.09e-101	-28398636	220170941	-2.38941	CENPF	centromere protein F
208650_s_at	1.81e-35	8.11e-40	-14656709	79502827	-2.38885
205890_s_at	2.85e-46	1.28e-50	-17123635	104273905	-2.38507	UBD	ubiquitin D
204170_s_at	5.06e-89	2.27e-93	-26624835	202396921	-2.37802	CKS2	CDC28 protein kinase regulatory subunit 2
206102_at	2.10e-88	9.44e-93	-2648446	200977228	-2.37634	GINS1	GINS complex subunit 1
211470_s_at	2.27e-48	1.02e-52	-17593294	109088545	-2.34868	SULT1C2	sulfotransferase family 1C member 2
201088_at	7.02e-108	3.15e-112	-31004557	245667685	-2.33014	KPNA2	karyopherin subunit alpha 2
208029_s_at	2.85e-61	1.28e-65	-2044878	138694591	-2.324	LAPTM4B	lysosomal protein transmembrane 4 beta
209035_at	6.60e-65	2.97e-69	-21249717	147039865	-2.30296	MDK	midkine (neurite growth-promoting factor 2)
218585_s_at	1.47e-82	6.60e-87	-25166299	187561801	-2.28324	DTL	denticleless E3 ubiquitin protein ligase homolog
212092_at	2.62e-37	1.18e-41	-15084342	83718438	-2.28061	PEG10	paternally expressed 10
208079_s_at	8.57e-90	3.85e-94	-26800059	204166491	-2.27537	AURKA	aurora kinase A
205342_s_at	9.67e-45	4.34e-49	-16779519	100762149	-2.23025	SULT1C2	sulfotransferase family 1C member 2
222077_s_at	1.02e-104	4.56e-109	-30255383	238417367	-2.22439	RACGAP1	Rac GTPase activating protein 1
213222_at	1.25e-69	5.62e-74	-22291314	157880862	-2.19519	PLCB1	phospholipase C beta 1
210519_s_at	4.25e-23	1.91e-27	-11639369	51175446	-2.19412	NQO1	NAD(P)H quinone dehydrogenase 1
204023_at	1.14e-93	5.10e-98	-27685758	213065765	-2.18495	RFC4	replication factor C subunit 4
202345_s_at	1.89e-57	8.49e-62	-1960645	12992433	-2.10126	FABP5P2///FABP5P7///FABP5	fatty acid binding protein 5 pseudogene 2///fatty acid binding protein 5 pseudogene 7///fatty acid binding protein 5
201930_at	2.53e-78	1.14e-82	-24219151	177838029	-2.08537	MCM6	minichromosome maintenance complex component 6
214039_s_at	1.98e-59	8.90e-64	-20042906	134466937	-2.08144	LAPTM4B	lysosomal protein transmembrane 4 beta
212551_at	1.50e-83	6.73e-88	-25388848	189836905	-2.06518	CAP2	CAP, adenylate cyclase-associated protein, 2 (yeast)
219787_s_at	5.68e-79	2.55e-83	-24363883	179327955	-2.05803	ECT2	epithelial cell transforming 2
211980_at	1.09e-54	4.89e-59	-18996661	123588225	-2.04084	COL4A1	collagen type IV alpha 1 chain
209875_s_at	1.18e-18	5.30e-23	-10462554	41022626	-2.01841	SPP1	secreted phosphoprotein 1
218728_s_at	1.48e-94	6.64e-99	-27889105	215097884	-2.01537	CNIH4	cornichon family AMPA receptor auxiliary protein 4
201417_at	5.16e-30	2.32e-34	-13361556	67004074	-2.0094	SOX4	SRY-box 4
218883_s_at	1.63e-66	7.32e-71	-21604086	150730697	-1.99299	CENPU	centromere protein U
202589_at	4.90e-59	2.20e-63	-19956277	133564946	-1.97801	TYMS	thymidylate synthetase
219978_s_at	2.55e-60	1.15e-64	-20239042	136509639	-1.96495	NUSAP1	nucleolar and spindle associated protein 1
213577_at	1.74e-49	7.82e-54	-17842004	111647086	-1.96078	SQLE	squalene epoxidase
207165_at	2.19e-77	9.84e-82	-24010343	175686088	-1.9586	HMMR	hyaluronan mediated motility receptor
202870_s_at	1.05e-69	4.69e-74	-22308521	15805972	-1.92716	CDC20	cell division cycle 20
203820_s_at	1.95e-38	8.75e-43	-15344773	86304352	-1.91954	IGF2BP3	insulin like growth factor 2 mRNA binding protein 3
201663_s_at	2.14e-80	9.62e-85	-24681708	182594802	-1.91428	SMC4	structural maintenance of chromosomes 4
208964_s_at	3.79e-39	1.70e-43	-15508384	87935607	-1.89336	FADS1	fatty acid desaturase 1
218662_s_at	4.59e-69	2.06e-73	-22166624	156584501	-1.87809	NCAPG	non-SMC condensin I complex subunit G
200052_s_at	3.18e-92	1.43e-96	-27354221	209743614	-1.85828	ILF2	interleukin enhancer binding factor 2
209560_s_at	3.14e-08	1.41e-12	-7296868	17307151	-1.8468	DLK1	delta like non-canonical Notch ligand 1
201590_x_at	7.58e-59	3.41e-63	-19914493	133129946	-1.80595	ANXA2	annexin A2
210427_x_at	1.76e-58	7.92e-63	-19833698	132288917	-1.80121	ANXA2	annexin A2
204641_at	7.41e-74	3.33e-78	-23226425	167584259	-1.80005	NEK2	NIMA related kinase 2
213503_x_at	1.60e-58	7.19e-63	-19842895	132384642	-1.79925	ANXA2	annexin A2
209160_at	1.29e-68	5.77e-73	-22067909	155557854	-1.78373	AKR1C3	aldo-keto reductase family 1, member C3
204767_s_at	1.26e-85	5.65e-90	-25856339	194602998	-1.78148	FEN1	flap structure-specific endonuclease 1
202095_s_at	5.00e-71	2.25e-75	-22600194	16108993	-1.77319	BIRC5	baculoviral IAP repeat containing 5
203819_s_at	1.08e-34	4.84e-39	-14475063	77724427	-1.77154	IGF2BP3	insulin like growth factor 2 mRNA binding protein 3
202954_at	5.11e-77	2.30e-81	-23928466	174841537	-1.76341	UBE2C///PAK3	ubiquitin conjugating enzyme E2 C///p21 (RAC1) activated kinase 3
203358_s_at	3.96e-74	1.78e-78	-23286839	168209819	-1.75787	EZH2	enhancer of zeste 2 polycomb repressive complex 2 subunit
204602_at	1.74e-16	7.80e-21	-9860435	36076716	-1.74658	DKK1	dickkopf WNT signaling pathway inhibitor 1
208808_s_at	2.47e-60	1.11e-64	-20242398	136544602	-1.74367	HMGB2	high mobility group box 2
202651_at	3.44e-70	1.54e-74	-22415237	159168749	-1.7436	LPGAT1	lysophosphatidylglycerol acyltransferase 1
217755_at	8.06e-74	3.62e-78	-2321838	167500946	-1.73647	HN1	hematological and neurological expressed 1
203477_at	5.25e-45	2.36e-49	-16839344	101371618	-1.72561	COL15A1	collagen type XV alpha 1 chain
203755_at	1.36e-68	6.11e-73	-22062453	155501105	-1.71828	BUB1B	BUB1 mitotic checkpoint serine/threonine kinase B
204092_s_at	5.77e-67	2.59e-71	-21703419	151764889	-1.71012	AURKA	aurora kinase A
33322_i_at	1.43e-29	6.43e-34	-13254193	65988576	-1.70825	SFN	stratifin
202690_s_at	4.79e-92	2.15e-96	-27313537	209335184	-1.70389	SNRPD1	small nuclear ribonucleoprotein D1 polypeptide
218782_s_at	4.61e-66	2.07e-70	-21504461	149693273	-1.69882	ATAD2	ATPase family, AAA domain containing 2
218755_at	5.10e-75	2.29e-79	-23484179	170251903	-1.69596	KIF20A	kinesin family member 20A
203429_s_at	1.05e-88	4.73e-93	-26552487	201665456	-1.69437	SUCO	SUN domain containing ossification factor
218788_s_at	1.61e-54	7.23e-59	-18959117	123198649	-1.69332	SMYD3	SET and MYND domain containing 3
200771_at	5.74e-60	2.58e-64	-20161484	135701819	-1.68941	LAMC1	laminin subunit gamma 1
204825_at	1.80e-71	8.07e-76	-22698523	162110767	-1.68554	MELK	maternal embryonic leucine zipper kinase
210052_s_at	3.86e-66	1.73e-70	-21521496	149870673	-1.68408	TPX2	TPX2, microtubule nucleation factor
208926_at	2.56e-67	1.15e-71	-21781273	152575326	-1.6812	NEU1	neuraminidase 1 (lysosomal sialidase)
205436_s_at	6.49e-81	2.92e-85	-24797703	183785308	-1.67959	H2AFX	H2A histone family member X
202404_s_at	1.36e-19	6.09e-24	-10717341	4316845	-1.67957	COL1A2	collagen type I alpha 2 chain
218847_at	1.01e-33	4.54e-38	-14246411	75496885	-1.67877	IGF2BP2	insulin like growth factor 2 mRNA binding protein 2
204822_at	5.54e-64	2.49e-68	-21046117	144918647	-1.67667	TTK	TTK protein kinase
213241_at	1.28e-47	5.73e-52	-17425712	107367939	-1.67576	PLXNC1	plexin C1
208962_s_at	4.62e-27	2.08e-31	-12639562	60244182	-1.66254	FADS1	fatty acid desaturase 1
210559_s_at	4.16e-68	1.87e-72	-21955259	154385946	-1.65938	CDK1	cyclin dependent kinase 1
208700_s_at	1.50e-53	6.75e-58	-18744506	120973156	-1.65883	TKT	transketolase
204159_at	8.99e-61	4.04e-65	-20339026	137551161	-1.65835	CDKN2C	cyclin dependent kinase inhibitor 2C
203120_at	3.30e-82	1.48e-86	-25087429	186754596	-1.65739	TP53BP2	tumor protein p53 binding protein 2
204688_at	1.45e-27	6.50e-32	-12764183	6139903	-1.65243	SGCE	sarcoglycan epsilon
202107_s_at	1.09e-63	4.89e-68	-20981557	144245966	-1.64113	MCM2	minichromosome maintenance complex component 2
201128_s_at	2.18e-94	9.79e-99	-27850324	214710654	-1.61627	ACLY	ATP citrate lyase
221523_s_at	3.53e-52	1.59e-56	-18440575	117826033	-1.61554	RRAGD	Ras related GTP binding D
205830_at	1.25e-38	5.60e-43	-15389383	86748627	-1.6067	CLGN	calmegin
222036_s_at	6.70e-67	3.01e-71	-21689199	151616857	-1.59127	SLC12A4	solute carrier family 12 member 4
201555_at	8.06e-73	3.62e-77	-22996856	165205541	-1.59067	MCM3	minichromosome maintenance complex component 3
219148_at	4.99e-65	2.24e-69	-21276439	147318234	-1.59042	PBK	PDZ binding kinase
201897_s_at	3.21e-78	1.44e-82	-24196005	177599624	-1.58964	CKS1B	CDC28 protein kinase regulatory subunit 1B
210896_s_at	6.66e-36	2.99e-40	-14757773	8049554	-1.5848	ASPH	aspartate beta-hydroxylase
205449_at	1.27e-82	5.72e-87	-25180148	187703496	-1.58299	SAC3D1	SAC3 domain containing 1
208699_x_at	1.39e-44	6.24e-49	-16743999	100400495	-1.57651	TKT	transketolase
200910_at	1.30e-110	5.85e-115	-31657516	251932334	-1.57424	CCT3	chaperonin containing TCP1 subunit 3
212531_at	1.67e-17	7.50e-22	-10145693	38397361	-1.56739	LCN2	lipocalin 2
216379_x_at	3.58e-16	1.61e-20	-9771538	35362059	-1.56436
221529_s_at	9.86e-61	4.43e-65	-20330171	137458914	-1.54463	PLVAP	plasmalemma vesicle associated protein
209771_x_at	7.57e-16	3.40e-20	-9678638	34619652	-1.54375
201327_s_at	3.50e-79	1.57e-83	-24410794	179810578	-1.53615	CCT6A	chaperonin containing TCP1 subunit 6A
201714_at	1.39e-85	6.23e-90	-25846735	194505269	-1.53181	TUBG1	tubulin gamma 1
205053_at	1.42e-71	6.37e-76	-22721199	162346127	-1.5246	PRIM1	primase (DNA) subunit 1
203362_s_at	2.69e-57	1.21e-61	-19572741	129573705	-1.5215	MAD2L1	MAD2 mitotic arrest deficient-like 1 (yeast)
201841_s_at	2.57e-73	1.15e-77	-23106759	166344632	-1.51875	MEIS3///HSPB1	Meis homeobox 3///heat shock protein family B (small) member 1
218816_at	3.42e-51	1.54e-55	-18221699	115563422	-1.51751	LRRC1	leucine rich repeat containing 1
201577_at	1.92e-91	8.64e-96	-27175752	207950747	-1.51313	NME1	NME/NM23 nucleoside diphosphate kinase 1
208963_x_at	8.62e-31	3.87e-35	-13548794	68783182	-1.50969	FADS1	fatty acid desaturase 1
203714_s_at	1.04e-75	4.69e-80	-23637146	171833365	-1.50843	TBCE	tubulin folding cofactor E
218594_at	7.76e-83	3.49e-87	-25228499	188198066	-1.50431	HEATR1	HEAT repeat containing 1
209392_at	1.07e-21	4.82e-26	-11275269	47970138	-1.49911	ENPP2	ectonucleotide pyrophosphatase/phosphodiesterase 2
219037_at	1.14e-77	5.10e-82	-24073847	176340848	-1.49799	RRP15	ribosomal RNA processing 15 homolog
201377_at	8.02e-80	3.60e-84	-24553609	181278941	-1.49786	UBAP2L	ubiquitin associated protein 2 like
201681_s_at	1.33e-56	5.98e-61	-19419327	127978456	-1.48499	DLG5	discs large MAGUK scaffold protein 5
202543_s_at	3.02e-64	1.36e-68	-21104167	145523484	-1.48468	GMFB	glia maturation factor beta
218252_at	1.43e-68	6.42e-73	-22057737	155452048	-1.48438	CKAP2	cytoskeleton associated protein 2
202381_at	2.14e-38	9.61e-43	-15335379	86210837	-1.4832	ADAM9	ADAM metallopeptidase domain 9
208694_at	2.00e-72	9.00e-77	-22909235	164296996	-1.48241	PRKDC	protein kinase, DNA-activated, catalytic polypeptide
202963_at	1.08e-71	4.84e-76	-22747602	162620144	-1.47358	RFX5	regulatory factor X5
201943_s_at	3.04e-47	1.37e-51	-1734126	106501947	-1.46982	CPD	carboxypeptidase D
213911_s_at	2.80e-66	1.26e-70	-21552276	150191206	-1.46796	H2AFZ	H2A histone family member Z
208691_at	1.39e-49	6.25e-54	-17863699	111870535	-1.46761	TFRC	transferrin receptor
208651_x_at	8.12e-20	3.65e-24	-10777281	43677649	-1.46716
205361_s_at	1.51e-66	6.79e-71	-21611234	150805117	-1.46602	PFDN4	prefoldin subunit 4
205229_s_at	6.90e-30	3.10e-34	-1333089	66713666	-1.46572	COCH	cochlin
218622_at	1.56e-79	6.99e-84	-24489383	180618768	-1.45861	NUP37	nucleoporin 37
213175_s_at	1.94e-79	8.70e-84	-24468115	180400092	-1.45833	SNRPB	small nuclear ribonucleoprotein polypeptides B and B1
216237_s_at	1.19e-59	5.34e-64	-20091836	134976467	-1.45632	MCM5	minichromosome maintenance complex component 5
209044_x_at	3.02e-83	1.36e-87	-25320479	189138389	-1.45077	SF3B4	splicing factor 3b subunit 4
201940_at	2.66e-51	1.20e-55	-18245814	115812538	-1.45047	CPD	carboxypeptidase D
201656_at	1.84e-69	8.28e-74	-22254047	157493463	-1.44996	ITGA6	integrin subunit alpha 6
209825_s_at	3.12e-76	1.40e-80	-23753873	173039288	-1.44318	UCK2	uridine-cytidine kinase 2
209942_x_at	1.50e-12	6.72e-17	-8703501	27113997	-1.4395	MAGEA3	MAGE family member A3
201518_at	2.86e-74	1.29e-78	-23318012	168532534	-1.43387	CBX1	chromobox 1
200638_s_at	1.27e-42	5.69e-47	-16301105	95905555	-1.43113	YWHAZ	tyrosine 3-monooxygenase/tryptophan 5-monooxygenase activation protein zeta
205807_s_at	1.07e-52	4.79e-57	-1855587	119019199	-1.42951	TUFT1	tuftelin 1
201251_at	6.50e-30	2.92e-34	-13337246	6677384	-1.42647	PKM	pyruvate kinase, muscle
209836_x_at	2.52e-85	1.13e-89	-25788363	193911108	-1.42523	BOLA2B///BOLA2	bolA family member 2B///bolA family member 2
218355_at	1.87e-64	8.41e-69	-21149942	146000395	-1.425	KIF4A	kinesin family member 4A
210691_s_at	2.22e-70	9.96e-75	-22457245	159605199	-1.42469	CACYBP	calcyclin binding protein
202733_at	3.31e-45	1.49e-49	-1688433	101830218	-1.42046	P4HA2	prolyl 4-hydroxylase subunit alpha 2
202983_at	2.57e-56	1.16e-60	-19356078	127321015	-1.41776	HLTF	helicase like transcription factor
201578_at	1.02e-51	4.57e-56	-18338728	116772775	-1.41754	PODXL	podocalyxin like
200853_at	8.08e-60	3.63e-64	-20128848	13536192	-1.41688	H2AFZ	H2A histone family member Z
219485_s_at	7.57e-73	3.40e-77	-23002845	165267637	-1.40833	PSMD10	proteasome 26S subunit, non-ATPase 10
212766_s_at	1.90e-71	8.52e-76	-22693272	162056261	-1.40694	ISG20L2	interferon stimulated exonuclease gene 20 like 2
212371_at	1.06e-65	4.78e-70	-21424407	148859533	-1.40554	DESI2	desumoylating isopeptidase 2
210609_s_at	3.12e-38	1.40e-42	-1529763	85835262	-1.40002	TP53I3	tumor protein p53 inducible protein 3
211015_s_at	1.32e-60	5.94e-65	-20301966	137165097	-1.39689	HSPA4	heat shock protein family A (Hsp70) member 4
210589_s_at	9.63e-69	4.32e-73	-22095627	155846147	-1.39672	GBAP1///GBA	glucosylceramidase beta pseudogene 1///glucosylceramidase beta
201584_s_at	1.25e-64	5.60e-69	-21188814	146405387	-1.39669	DDX39A	DEAD-box helicase 39A
201202_at	7.05e-57	3.17e-61	-19480219	128611534	-1.39588	PCNA	proliferating cell nuclear antigen
209803_s_at	3.22e-23	1.45e-27	-11670573	5145266	-1.39493	PHLDA2	pleckstrin homology like domain family A member 2
209219_at	7.44e-86	3.34e-90	-25907737	195125886	-1.38739	NELFE	negative elongation factor complex member E
221923_s_at	7.33e-74	3.29e-78	-23227513	167595528	-1.38708	NPM1	nucleophosmin
204127_at	2.48e-61	1.11e-65	-20462158	138833973	-1.38704	RFC3	replication factor C subunit 3
208816_x_at	5.34e-52	2.40e-56	-18400805	117414664	-1.38452	ANXA2P2	annexin A2 pseudogene 2
202647_s_at	2.96e-55	1.33e-59	-19121924	124888512	-1.38344	NRAS	neuroblastoma RAS viral oncogene homolog
212335_at	1.39e-43	6.26e-48	-16518058	98104	-1.3825	GNS	glucosamine (N-acetyl)-6-sulfatase
200788_s_at	5.09e-78	2.28e-82	-24151579	177141948	-1.37481	PEA15	phosphoprotein enriched in astrocytes 15
218251_at	5.32e-56	2.39e-60	-19286473	126597685	-1.3738	MID1IP1	MID1 interacting protein 1
200750_s_at	1.27e-57	5.68e-62	-19644893	130324236	-1.37307	RAN	RAN, member RAS oncogene family
204146_at	5.29e-58	2.37e-62	-19728509	131194214	-1.37254	RAD51AP1	RAD51 associated protein 1
205054_at	1.80e-21	8.09e-26	-11216374	47456856	-1.37229	NEB	nebulin
210839_s_at	2.92e-21	1.31e-25	-11161086	4697635	-1.37179	ENPP2	ectonucleotide pyrophosphatase/phosphodiesterase 2
204341_at	2.16e-24	9.71e-29	-11970334	54135127	-1.37053	TRIM16L///TRIM16	tripartite motif containing 16-like///tripartite motif containing 16
201669_s_at	5.14e-26	2.31e-30	-12379309	57849481	-1.36857	MARCKS	myristoylated alanine rich protein kinase C substrate
213975_s_at	6.90e-19	3.10e-23	-10526178	41555614	-1.3679	RFK///LYZ	riboflavin kinase///lysozyme
202184_s_at	1.24e-70	5.57e-75	-22512967	160184041	-1.36196	NUP133	nucleoporin 133
217975_at	3.25e-25	1.46e-29	-12178444	5601755	-1.36151	TCEAL9	transcription elongation factor A like 9
200713_s_at	1.95e-62	8.78e-67	-2070527	141367069	-1.35916	MAPRE1	microtubule associated protein RP/EB family member 1
212461_at	1.04e-50	4.67e-55	-18114413	114455657	-1.35905	AZIN1	antizyme inhibitor 1
200889_s_at	7.27e-58	3.27e-62	-19697962	130876365	-1.35899	SSR1	signal sequence receptor subunit 1
203721_s_at	2.10e-69	9.42e-74	-2224168	157364889	-1.35795	UTP18	UTP18, small subunit processome component
200652_at	7.49e-77	3.37e-81	-23891516	174460277	-1.3568	SSR2	signal sequence receptor subunit 2
211072_x_at	7.30e-81	3.28e-85	-24786344	183668773	-1.35337	TUBA1B	tubulin alpha 1b
200607_s_at	5.49e-38	2.47e-42	-15241008	85272418	-1.35267	RAD21	RAD21 cohesin complex component
200999_s_at	4.61e-58	2.07e-62	-19741533	131329739	-1.35006	CKAP4	cytoskeleton associated protein 4
202779_s_at	4.47e-54	2.01e-58	-18861047	122181364	-1.34741	LOC731049///UBE2S	similar to Ubiquitin-conjugating enzyme E2S (Ubiquitin-conjugating enzyme E2-24 kDa) (Ubiquitin-protein ligase) (Ubiquitin carrier protein) (E2-EPF5)///ubiquitin conjugating enzyme E2 S
201090_x_at	9.42e-81	4.23e-85	-24761567	183414536	-1.34576	TUBA1B	tubulin alpha 1b
213646_x_at	7.07e-80	3.18e-84	-24565852	181404753	-1.34241	TUBA1B	tubulin alpha 1b
208949_s_at	2.82e-21	1.27e-25	-11165268	47012654	-1.33903	LGALS3	lectin, galactoside binding soluble 3
201201_at	3.02e-60	1.36e-64	-20223033	136342894	-1.33731	CSTB	cystatin B
207469_s_at	7.46e-32	3.35e-36	-13803329	71217688	-1.33481	PIR	pirin
202874_s_at	6.49e-49	2.91e-53	-17714667	110336418	-1.33475	ATP6V1C1	ATPase H+ transporting V1 subunit C1
219732_at	3.95e-27	1.77e-31	-12656439	6040027	-1.32818	PLPPR1	phospholipid phosphatase related 1
214359_s_at	3.88e-33	1.74e-37	-14108413	74158708	-1.32746	HSP90AB1	heat shock protein 90 alpha family class B member 1
212168_at	1.52e-63	6.82e-68	-20949709	143914124	-1.32682	RBM12	RNA binding motif protein 12
215450_at	5.81e-63	2.61e-67	-2082138	142576944	-1.32234
201381_x_at	1.07e-63	4.82e-68	-20982881	144259763	-1.32186	CACYBP	calcyclin binding protein
204162_at	2.26e-59	1.02e-63	-2003032	134335883	-1.32122	NDC80	NDC80, kinetochore complex component
213134_x_at	1.02e-48	4.57e-53	-17671132	109888664	-1.31731	BTG3	BTG anti-proliferation factor 3
205506_at	3.15e-19	1.41e-23	-10618689	42333996	-1.31707	VIL1	villin 1
202635_s_at	5.30e-59	2.38e-63	-19948723	133486302	-1.31564	POLR2K	RNA polymerase II subunit K
202469_s_at	1.79e-80	8.03e-85	-24699333	182775755	-1.31459	CPSF6	cleavage and polyadenylation specific factor 6
211058_x_at	2.42e-78	1.09e-82	-2422355	17788333	-1.31293	TUBA1B	tubulin alpha 1b
203764_at	5.33e-55	2.39e-59	-19065395	124301627	-1.3104	DLGAP5	DLG associated protein 5
209772_s_at	3.47e-30	1.56e-34	-13403242	67399287	-1.30932
219010_at	1.95e-25	8.77e-30	-12234034	56523089	-1.30859	C1orf106	chromosome 1 open reading frame 106
205343_at	1.60e-32	7.17e-37	-13962674	72750726	-1.30776	SULT1C2	sulfotransferase family 1C member 2
201416_at	1.41e-21	6.32e-26	-11244467	47701506	-1.30214	SOX4	SRY-box 4
218768_at	2.00e-71	8.99e-76	-22688159	162003184	-1.30168	NUP107	nucleoporin 107
205047_s_at	7.34e-24	3.30e-28	-11835106	52920693	-1.30161	ASNS	asparagine synthetase (glutamine-hydrolyzing)
214431_at	2.41e-94	1.08e-98	-27840487	214612414	-1.29916	GMPS	guanine monophosphate synthase
219960_s_at	2.20e-50	9.90e-55	-18041846	11370688	-1.29908	UCHL5	ubiquitin C-terminal hydrolase L5
212160_at	6.33e-59	2.84e-63	-19931786	133309975	-1.29814	XPOT	exportin for tRNA
200632_s_at	3.05e-31	1.37e-35	-13657153	69817378	-1.29417	NDRG1	N-myc downstream regulated 1
205048_s_at	7.87e-18	3.54e-22	-10236204	39142255	-1.29077	PSPH	phosphoserine phosphatase
201587_s_at	9.46e-79	4.25e-83	-24314475	178819481	-1.28999	IRAK1	interleukin 1 receptor associated kinase 1
203218_at	3.77e-66	1.69e-70	-21523805	149894723	-1.28927	MAPK9	mitogen-activated protein kinase 9
209251_x_at	7.78e-73	3.49e-77	-23000286	165241099	-1.28651	TUBA1C	tubulin alpha 1c
210337_s_at	8.95e-60	4.02e-64	-20119081	135260211	-1.28613	ACLY	ATP citrate lyase
218595_s_at	1.07e-80	4.78e-85	-24749583	183291554	-1.28479	HEATR1	HEAT repeat containing 1
218853_s_at	2.24e-47	1.01e-51	-17371148	106808343	-1.28474	MOSPD1	motile sperm domain containing 1
219161_s_at	6.61e-44	2.97e-48	-16591232	98846989	-1.28417	CKLF	chemokine like factor
211750_x_at	9.06e-71	4.07e-75	-22543194	160497996	-1.28359	TUBA1C	tubulin alpha 1c
209421_at	8.87e-67	3.98e-71	-21662339	151337211	-1.28359	MSH2	mutS homolog 2
212268_at	5.24e-41	2.36e-45	-15933588	92197612	-1.28357	SERPINB1	serpin family B member 1
202544_at	1.00e-73	4.51e-78	-23197222	167281806	-1.28313	GMFB	glia maturation factor beta
213226_at	2.50e-54	1.12e-58	-18916774	122759367	-1.28275	CCNA2	cyclin A2
211761_s_at	6.35e-60	2.85e-64	-20151939	135602413	-1.28236	CACYBP	calcyclin binding protein
202967_at	3.19e-33	1.43e-37	-14128602	74354187	-1.27701	GSTA4	glutathione S-transferase alpha 4
202679_at	3.78e-59	1.70e-63	-19981265	133825109	-1.27617	NPC1	NPC intracellular cholesterol transporter 1
206052_s_at	1.38e-63	6.18e-68	-20959145	144012447	-1.27611	SLBP	stem-loop binding protein
214774_x_at	4.37e-22	1.96e-26	-11377158	48861584	-1.27569	TOX3	TOX high mobility group box family member 3
212141_at	8.00e-58	3.59e-62	-19688814	13078119	-1.27528	MCM4	minichromosome maintenance complex component 4
212591_at	2.52e-75	1.13e-79	-23552056	170953817	-1.27402	RBM34	RNA binding motif protein 34
205922_at	2.31e-22	1.04e-26	-11449407	4949633	-1.27311	VNN2	vanin 2
221524_s_at	1.45e-32	6.52e-37	-13972606	72846506	-1.27117	RRAGD	Ras related GTP binding D
211275_s_at	2.50e-44	1.12e-48	-16686652	99816963	-1.26963	GYG1	glycogenin 1
218984_at	1.65e-62	7.39e-67	-20721731	141538599	-1.26882	PUS7	pseudouridylate synthase 7 (putative)
213562_s_at	3.69e-43	1.66e-47	-16422449	97134331	-1.26765	SQLE	squalene epoxidase
215177_s_at	6.55e-39	2.94e-43	-15453693	87389761	-1.26598	ITGA6	integrin subunit alpha 6
213088_s_at	4.23e-59	1.90e-63	-19970353	133711502	-1.26121	DNAJC9	DnaJ heat shock protein family (Hsp40) member C9
201477_s_at	1.47e-68	6.60e-73	-22055013	155423709	-1.26078	RRM1	ribonucleotide reductase catalytic subunit M1
204244_s_at	2.29e-66	1.03e-70	-21571532	150391715	-1.25975	DBF4	DBF4 zinc finger
208852_s_at	1.32e-39	5.92e-44	-15613561	88986883	-1.25971	CANX	calnexin
202846_s_at	1.46e-72	6.57e-77	-2293946	164610449	-1.25959	PIGC	phosphatidylinositol glycan anchor biosynthesis class C
201772_at	8.36e-45	3.75e-49	-16793762	100907206	-1.25952	AZIN1	antizyme inhibitor 1
44783_s_at	1.82e-37	8.15e-42	-15121067	84082276	-1.25872	HEY1	hes related family bHLH transcription factor with YRPW motif 1
212563_at	9.29e-48	4.17e-52	-17456567	107684529	-1.25547	BOP1	block of proliferation 1
209609_s_at	8.46e-90	3.80e-94	-26801288	204178894	-1.25527	MRPL9	mitochondrial ribosomal protein L9
201941_at	4.19e-47	1.88e-51	-17310104	106182653	-1.25425	CPD	carboxypeptidase D
212022_s_at	5.52e-46	2.48e-50	-17059109	103614325	-1.25201	MKI67	marker of proliferation Ki-67
201795_at	8.54e-60	3.84e-64	-20123529	135306527	-1.25142	LBR	lamin B receptor
205463_s_at	1.02e-28	4.59e-33	-13046461	64033672	-1.25066	PDGFA	platelet derived growth factor subunit A
218049_s_at	4.16e-48	1.87e-52	-17534636	108485966	-1.25063	MRPL13	mitochondrial ribosomal protein L13
210460_s_at	1.05e-80	4.72e-85	-24750894	183305007	-1.25017	PSMD4	proteasome 26S subunit, non-ATPase 4
210983_s_at	3.51e-52	1.58e-56	-18441133	117831801	-1.24991	MCM7	minichromosome maintenance complex component 7
202413_s_at	2.37e-58	1.07e-62	-19805193	131992244	-1.24979	USP1	ubiquitin specific peptidase 1
204905_s_at	1.48e-64	6.63e-69	-21172678	146237275	-1.24863	EEF1E1	eukaryotic translation elongation factor 1 epsilon 1
207332_s_at	2.27e-40	1.02e-44	-15788292	90737719	-1.2469	TFRC	transferrin receptor
200770_s_at	9.96e-52	4.47e-56	-18340738	116793556	-1.24688	LAMC1	laminin subunit gamma 1
214512_s_at	1.45e-71	6.52e-76	-22719008	162323388	-1.24643	SUB1	SUB1 homolog, transcriptional regulator
202813_at	2.21e-55	9.93e-60	-19149789	125177865	-1.24545	TARBP1	TAR (HIV-1) RNA binding protein 1
209406_at	7.28e-33	3.27e-37	-14043667	73532524	-1.24339	BAG2	BCL2 associated athanogene 2
215034_s_at	5.17e-19	2.32e-23	-10560259	41841897	-1.24257	TM4SF1	transmembrane 4 L six family member 1
208921_s_at	3.66e-34	1.64e-38	-14350538	76509731	-1.24234	SRI	sorcin
200783_s_at	5.13e-65	2.30e-69	-21273896	147291745	-1.24184	STMN1	stathmin 1
201818_at	1.59e-37	7.16e-42	-1513416	84212056	-1.24184	LPCAT1	lysophosphatidylcholine acyltransferase 1
208659_at	1.32e-55	5.93e-60	-1919921	125691136	-1.24084	CLIC1	chloride intracellular channel 1
208836_at	1.12e-28	5.04e-33	-13036513	63940389	-1.23888	ATP1B3	ATPase Na+/K+ transporting subunit beta 3
201985_at	2.33e-57	1.05e-61	-19586419	129715971	-1.23867	KIAA0196	KIAA0196
202261_at	2.29e-79	1.03e-83	-24451886	180233215	-1.23713	VPS72	vacuolar protein sorting 72 homolog
201688_s_at	7.21e-26	3.24e-30	-12342659	57514147	-1.23703	TPD52	tumor protein D52
200998_s_at	1.02e-35	4.60e-40	-14714292	80068169	-1.23617	CKAP4	cytoskeleton associated protein 4
202824_s_at	6.57e-67	2.95e-71	-21690965	15163524	-1.23585	TCEB1	transcription elongation factor B subunit 1
211609_x_at	2.88e-96	1.29e-100	-28283225	21902427	-1.23493	PSMD4	proteasome 26S subunit, non-ATPase 4
218905_at	6.01e-66	2.70e-70	-21479101	149429164	-1.23187	INTS8	integrator complex subunit 8
203138_at	1.81e-53	8.12e-58	-18726664	120788257	-1.23138	HAT1	histone acetyltransferase 1
201773_at	5.18e-43	2.32e-47	-16389218	96797611	-1.23073	ADNP	activity dependent neuroprotector homeobox
200872_at	2.74e-35	1.23e-39	-14614508	79088991	-1.229	S100A10	S100 calcium binding protein A10
221830_at	1.02e-37	4.57e-42	-15179243	84659189	-1.22608	RAP2A	RAP2A, member of RAS oncogene family
209268_at	9.68e-73	4.35e-77	-22979236	165022876	-1.22567	VPS45	vacuolar protein sorting 45 homolog
209852_x_at	2.08e-67	9.34e-72	-21801143	152782143	-1.22423	PSME3	proteasome activator subunit 3
219481_at	1.03e-63	4.64e-68	-20986522	144297709	-1.22337	TTC13	tetratricopeptide repeat domain 13
209610_s_at	1.55e-53	6.95e-58	-18741581	120942845	-1.22288	SLC1A4	solute carrier family 1 member 4
222250_s_at	8.67e-61	3.89e-65	-20342435	137586678	-1.22153	INTS7	integrator complex subunit 7
216623_x_at	4.25e-20	1.91e-24	-10852528	44319205	-1.22122	TOX3	TOX high mobility group box family member 3
218638_s_at	4.89e-30	2.20e-34	-13367072	67056342	-1.22044	SPON2	spondin 2
209644_x_at	6.95e-38	3.12e-42	-15217512	85039056	-1.21807	CDKN2A	cyclin dependent kinase inhibitor 2A
202872_at	3.32e-47	1.49e-51	-17332758	106414803	-1.21601	ATP6V1C1	ATPase H+ transporting V1 subunit C1
219118_at	4.43e-32	1.99e-36	-13857257	71735758	-1.21459	FKBP11	FK506 binding protein 11
218185_s_at	6.43e-48	2.89e-52	-1749229	108051173	-1.21398	ARMC1	armadillo repeat containing 1
208821_at	5.34e-71	2.40e-75	-22593924	161024827	-1.21353	SNRPB	small nuclear ribonucleoprotein polypeptides B and B1
218308_at	3.60e-55	1.62e-59	-19102878	124690758	-1.21346	TACC3	transforming acidic coiled-coil containing protein 3
209135_at	6.16e-39	2.76e-43	-1545991	8745178	-1.21231	ASPH	aspartate beta-hydroxylase
209567_at	1.46e-48	6.57e-53	-17635936	1095268	-1.20843	RRS1	ribosome biogenesis regulator homolog
204962_s_at	4.90e-52	2.20e-56	-18408995	117499368	-1.2079	CENPA	centromere protein A
213330_s_at	6.56e-63	2.94e-67	-20809772	142455991	-1.20502	STIP1	stress induced phosphoprotein 1
208822_s_at	1.39e-84	6.23e-89	-25621343	192209461	-1.20414	DAP3	death associated protein 3
211981_at	3.20e-30	1.44e-34	-13411516	67477792	-1.20336	COL4A1	collagen type IV alpha 1 chain
211931_s_at	1.54e-60	6.93e-65	-20287272	137012032	-1.20255	HNRNPA3///HNRNPA3P1	heterogeneous nuclear ribonucleoprotein A3///heterogeneous nuclear ribonucleoprotein A3 pseudogene 1
219293_s_at	2.39e-68	1.07e-72	-22008567	154940559	-1.20018	OLA1	Obg-like ATPase 1
200843_s_at	9.73e-77	4.37e-81	-23866269	174199717	-1.19765	EPRS	glutamyl-prolyl-tRNA synthetase
203432_at	2.19e-52	9.85e-57	-18486484	118301025	-1.19484	TMPO	thymopoietin
204580_at	4.71e-16	2.11e-20	-9737559	35089988	-1.1948	MMP12	matrix metallopeptidase 12
205815_at	7.84e-07	3.52e-11	-6797477	14147069	-1.19427	REG3A	regenerating family member 3 alpha
208837_at	4.82e-31	2.17e-35	-13609355	69360777	-1.19382	TMED3	transmembrane p24 trafficking protein 3
221505_at	1.42e-52	6.36e-57	-18528595	118736849	-1.19348	ANP32E	acidic nuclear phosphoprotein 32 family member E
201136_at	9.28e-25	4.17e-29	-12063437	54975284	-1.19286	PLP2	proteolipid protein 2
218909_at	7.43e-60	3.34e-64	-20136891	135445687	-1.19275	RPS6KC1	ribosomal protein S6 kinase C1
201874_at	1.14e-55	5.12e-60	-1921343	125838845	-1.19201	MPZL1	myelin protein zero like 1
201667_at	1.88e-27	8.45e-32	-12736074	61138101	-1.19119	GJA1	gap junction protein alpha 1
218353_at	1.14e-27	5.11e-32	-12789797	61637034	-1.19029	RGS5	regulator of G-protein signaling 5
213007_at	9.66e-57	4.34e-61	-19450076	128298127	-1.19003	FANCI	Fanconi anemia complementation group I
204017_at	2.51e-21	1.13e-25	-11178297	47125791	-1.19003	KDELR3	KDEL endoplasmic reticulum protein retention receptor 3
211594_s_at	1.56e-75	7.02e-80	-23598223	17143108	-1.18998	MRPL9	mitochondrial ribosomal protein L9
218772_x_at	3.75e-51	1.69e-55	-18212766	115471159	-1.18726	TMEM38B	transmembrane protein 38B
212445_s_at	1.85e-48	8.31e-53	-17613147	109292568	-1.18721	NEDD4L	neural precursor cell expressed, developmentally down-regulated 4-like, E3 ubiquitin protein ligase
218238_at	3.12e-58	1.40e-62	-1977889	131718492	-1.18711	GTPBP4	GTP binding protein 4
200890_s_at	2.19e-46	9.83e-51	-1714926	104535985	-1.1843	SSR1	signal sequence receptor subunit 1
200064_at	2.95e-72	1.32e-76	-22872201	163912894	-1.18343	HSP90AB1	heat shock protein 90 alpha family class B member 1
204700_x_at	2.20e-63	9.90e-68	-20914053	143542591	-1.18266	DIEXF	digestive organ expansion factor homolog (zebrafish)
218561_s_at	5.92e-64	2.66e-68	-21039893	1448538	-1.18242	LYRM4	LYR motif containing 4
213610_s_at	3.21e-48	1.44e-52	-17559628	108742665	-1.17957	KLHL23	kelch like family member 23
210097_s_at	1.07e-62	4.80e-67	-207631	141969657	-1.17949	NOL7	nucleolar protein 7
208319_s_at	3.12e-46	1.40e-50	-17114788	104183447	-1.17947	RBM3	RNA binding motif (RNP1, RRM) protein 3
202580_x_at	1.26e-62	5.68e-67	-20746944	141801317	-1.17942	FOXM1	forkhead box M1
218663_at	3.37e-54	1.51e-58	-18888273	122463732	-1.17783	NCAPG	non-SMC condensin I complex subunit G
202275_at	3.83e-29	1.72e-33	-13150384	65010001	-1.17775	G6PD	glucose-6-phosphate dehydrogenase
212247_at	1.31e-86	5.89e-91	-26078007	196856477	-1.17719	NUP205	nucleoporin 205
203008_x_at	6.12e-58	2.75e-62	-19714427	13104769	-1.17636	TXNDC9	thioredoxin domain containing 9
217771_at	1.75e-11	7.88e-16	-8371243	24683414	-1.17532	GOLM1	golgi membrane protein 1
222281_s_at	4.56e-16	2.05e-20	-9741357	35120367	-1.17478
212296_at	8.48e-72	3.81e-76	-22770694	162859783	-1.17103	PSMD14	proteasome 26S subunit, non-ATPase 14
211964_at	5.01e-22	2.25e-26	-11361912	48727918	-1.17075	COL4A2	collagen type IV alpha 2 chain
204537_s_at	6.55e-22	2.94e-26	-11331414	48460824	-1.1702	GABRE	gamma-aminobutyric acid type A receptor epsilon subunit
205352_at	2.23e-27	9.99e-32	-12718017	60970612	-1.16962	SERPINI1	serpin family I member 1
202633_at	4.46e-48	2.00e-52	-1752776	108415355	-1.16937	TOPBP1	topoisomerase (DNA) II binding protein 1
213008_at	9.35e-55	4.20e-59	-19011332	123740474	-1.16741	FANCI	Fanconi anemia complementation group I
202882_x_at	9.81e-65	4.40e-69	-21211891	146645795	-1.16719	NOL7	nucleolar protein 7
202737_s_at	2.08e-58	9.32e-63	-19818026	132125801	-1.16601	LSM4	LSM4 homolog, U6 small nuclear RNA and mRNA degradation associated
208938_at	1.30e-54	5.83e-59	-18979809	12341335	-1.16589	PRCC	papillary renal cell carcinoma (translocation-associated)
201549_x_at	1.05e-38	4.70e-43	-15406959	86923774	-1.16541	KDM5B	lysine demethylase 5B
218296_x_at	4.38e-68	1.97e-72	-21950413	154335525	-1.16484	LOC731059///MSTO1	similar to misato///misato 1, mitochondrial distribution and morphology regulator
206316_s_at	4.63e-49	2.08e-53	-17747349	110672671	-1.164	KNTC1	kinetochore associated 1
209787_s_at	5.89e-58	2.64e-62	-19718179	131086729	-1.16205	HMGN4	high mobility group nucleosomal binding domain 4
205548_s_at	3.92e-48	1.76e-52	-17540254	108543664	-1.15966	BTG3	BTG anti-proliferation factor 3
204768_s_at	1.04e-57	4.67e-62	-196637	130519896	-1.15877	FEN1	flap structure-specific endonuclease 1
202219_at	6.27e-17	2.82e-21	-998514	37086123	-1.15869	SLC6A8	solute carrier family 6 member 8
201020_at	1.33e-46	5.99e-51	-1719752	105029749	-1.15715	YWHAH	tyrosine 3-monooxygenase/tryptophan 5-monooxygenase activation protein eta
218229_s_at	3.50e-46	1.57e-50	-17103582	104068875	-1.15703	POGK	pogo transposable element with KRAB domain
201378_s_at	1.17e-60	5.24e-65	-20314083	137291327	-1.15548	UBAP2L	ubiquitin associated protein 2 like
210250_x_at	8.46e-54	3.80e-58	-18799762	121545918	-1.15414	ADSL	adenylosuccinate lyase
212811_x_at	4.87e-50	2.19e-54	-17965255	112917051	-1.15311	SLC1A4	solute carrier family 1 member 4
201479_at	4.34e-56	1.95e-60	-19306091	126801538	-1.15034	DKC1	dyskerin pseudouridine synthase 1
200608_s_at	5.24e-56	2.35e-60	-1928792	126612724	-1.14856	RAD21	RAD21 cohesin complex component
203284_s_at	6.29e-48	2.82e-52	-17494462	108073477	-1.14801	HS2ST1	heparan sulfate 2-O-sulfotransferase 1
208754_s_at	2.94e-39	1.32e-43	-15533701	88188475	-1.14733	NAP1L1	nucleosome assembly protein 1 like 1
213572_s_at	1.28e-38	5.74e-43	-15386876	86723649	-1.14665	SERPINB1	serpin family B member 1
218187_s_at	4.92e-49	2.21e-53	-17741406	110611519	-1.14595	C8orf33	chromosome 8 open reading frame 33
202144_s_at	3.06e-67	1.37e-71	-21764277	152398409	-1.14493	ADSL	adenylosuccinate lyase
212737_at	2.76e-48	1.24e-52	-17574407	10889449	-1.14413	GM2A	GM2 ganglioside activator
200641_s_at	8.16e-21	3.66e-25	-1104335	45957526	-1.14366	YWHAZ	tyrosine 3-monooxygenase/tryptophan 5-monooxygenase activation protein zeta
203214_x_at	3.17e-46	1.42e-50	-17113331	104168552	-1.14074	CDK1	cyclin dependent kinase 1
201486_at	5.97e-48	2.68e-52	-17499552	108125724	-1.14068	RCN2	reticulocalbin 2
219060_at	8.80e-53	3.95e-57	-18574403	119211068	-1.13877	WDYHV1	WDYHV motif containing 1
203411_s_at	7.37e-61	3.31e-65	-20357998	137748806	-1.13836	LMNA	lamin A/C
202324_s_at	1.22e-71	5.46e-76	-22736011	162499852	-1.13757	ACBD3	acyl-CoA binding domain containing 3
208882_s_at	9.90e-52	4.45e-56	-18341291	116799276	-1.13724	UBR5	ubiquitin protein ligase E3 component n-recognin 5
208815_x_at	1.16e-70	5.19e-75	-22519731	160254303	-1.13693	HSPA4	heat shock protein family A (Hsp70) member 4
206626_x_at	3.30e-11	1.48e-15	-8284563	24060518	-1.1369	SSX1	SSX family member 1
202168_at	2.24e-54	1.01e-58	-18927469	122870311	-1.13585	TAF9	TATA-box binding protein associated factor 9
202020_s_at	4.10e-53	1.84e-57	-18647864	119971837	-1.13437	LANCL1	LanC like 1
210665_at	5.02e-19	2.25e-23	-1056374	41871171	-1.13434	TFPI	tissue factor pathway inhibitor
208934_s_at	6.98e-37	3.14e-41	-14985561	82741199	-1.13433	LGALS8	galectin 8
210766_s_at	1.67e-73	7.49e-78	-23148392	166775987	-1.13316	CSE1L	chromosome segregation 1 like
209093_s_at	3.77e-52	1.69e-56	-18434397	117762118	-1.13201	GBAP1///GBA	glucosylceramidase beta pseudogene 1///glucosylceramidase beta
201259_s_at	2.17e-26	9.76e-31	-12472658	58705724	-1.13134	SYPL1	synaptophysin like 1
208644_at	4.40e-86	1.98e-90	-25959168	195648888	-1.13006	PARP1	poly(ADP-ribose) polymerase 1
211729_x_at	1.31e-35	5.89e-40	-14689231	79822034	-1.12856	BLVRA	biliverdin reductase A
220199_s_at	9.11e-34	4.09e-38	-14257113	75600859	-1.12824	AIDA	axin interactor, dorsalization associated
213492_at	5.28e-08	2.37e-12	-7217793	16794979	-1.1262	COL2A1	collagen type II alpha 1 chain
221731_x_at	3.32e-08	1.49e-12	-7288098	17250132	-1.12578	VCAN	versican
213009_s_at	1.25e-54	5.64e-59	-18983088	123447382	-1.12533	TRIM37	tripartite motif containing 37
202321_at	3.09e-54	1.39e-58	-18896616	122550264	-1.12366	GGPS1	geranylgeranyl diphosphate synthase 1
217919_s_at	2.94e-44	1.32e-48	-16670774	99655478	-1.12238	MRPL42	mitochondrial ribosomal protein L42
203159_at	6.50e-24	2.92e-28	-11848541	53041033	-1.12163	GLS	glutaminase
211758_x_at	1.06e-59	4.76e-64	-20102795	135090604	-1.1209	TXNDC9	thioredoxin domain containing 9
203738_at	6.02e-58	2.70e-62	-1971609	131064992	-1.11877	C5orf22	chromosome 5 open reading frame 22
200661_at	1.21e-48	5.45e-53	-17653955	109712047	-1.1179	CTSA	cathepsin A
206000_at	5.77e-16	2.59e-20	-9712336	34888423	-1.1175	MEP1A	meprin A subunit alpha
201554_x_at	1.11e-38	4.99e-43	-15400858	86862963	-1.11739	GYG1	glycogenin 1
209387_s_at	2.43e-22	1.09e-26	-11443665	49445811	-1.11653	TM4SF1	transmembrane 4 L six family member 1
213581_at	5.25e-45	2.36e-49	-16839242	101370584	-1.11631	PDCD2	programmed cell death 2
218982_s_at	6.69e-49	3.00e-53	-17711693	110305833	-1.11452	MRPS17	mitochondrial ribosomal protein S17
208758_at	2.12e-54	9.51e-59	-18932785	12292546	-1.11358	ATIC	5-aminoimidazole-4-carboxamide ribonucleotide formyltransferase/IMP cyclohydrolase
209408_at	1.79e-46	8.06e-51	-17168694	104734786	-1.11255	KIF2C	kinesin family member 2C
200826_at	8.50e-80	3.82e-84	-24548015	181221449	-1.11195	SNRPD2	small nuclear ribonucleoprotein D2 polypeptide
201177_s_at	1.10e-60	4.94e-65	-20319586	137348648	-1.11134	UBA2	ubiquitin like modifier activating enzyme 2
210859_x_at	1.87e-46	8.42e-51	-17164433	104691198	-1.11133	CLN3	CLN3, battenin
217978_s_at	1.36e-70	6.10e-75	-2250428	16009381	-1.11129	UBE2Q1	ubiquitin conjugating enzyme E2 Q1
212271_at	1.59e-64	7.14e-69	-21165678	146164342	-1.11081	MAPK1	mitogen-activated protein kinase 1
212556_at	5.47e-42	2.45e-46	-16157043	94449571	-1.10902	SCRIB	scribbled planar cell polarity protein
218640_s_at	1.00e-41	4.51e-46	-16097106	93844759	-1.10879	PLEKHF2	pleckstrin homology and FYVE domain containing 2
212295_s_at	6.17e-23	2.77e-27	-11597705	50805923	-1.10872	SLC7A1	solute carrier family 7 member 1
200842_s_at	4.09e-68	1.84e-72	-21956969	154403735	-1.10615	EPRS	glutamyl-prolyl-tRNA synthetase
202786_at	2.01e-27	9.00e-32	-12729197	61074301	-1.10591	STK39	serine/threonine kinase 39
218681_s_at	2.41e-45	1.08e-49	-16915515	102148281	-1.10566	SDF2L1	stromal cell derived factor 2 like 1
204033_at	2.07e-46	9.27e-51	-17154975	104594441	-1.10539	TRIP13	thyroid hormone receptor interactor 13
208795_s_at	4.59e-56	2.06e-60	-19300675	126745264	-1.10514	MCM7	minichromosome maintenance complex component 7
201662_s_at	5.59e-33	2.51e-37	-14070866	73795451	-1.10453	ACSL3	acyl-CoA synthetase long-chain family member 3
210720_s_at	8.58e-52	3.85e-56	-1835503	116941313	-1.10405	NECAB3	N-terminal EF-hand calcium binding protein 3
212828_at	3.26e-37	1.46e-41	-1506235	83500699	-1.10382	SYNJ2	synaptojanin 2
201689_s_at	1.20e-23	5.37e-28	-11780899	52435862	-1.10372	TPD52	tumor protein D52
221570_s_at	2.30e-64	1.03e-68	-21130396	145796752	-1.10228	METTL5	methyltransferase like 5
200966_x_at	5.75e-39	2.58e-43	-15466745	8751998	-1.10204	ALDOA	aldolase, fructose-bisphosphate A
200875_s_at	7.36e-48	3.30e-52	-17479199	107916804	-1.10134	NOP56	NOP56 ribonucleoprotein
218224_at	1.96e-28	8.79e-33	-12977445	63387159	-1.10132	PNMA1	paraneoplastic Ma antigen 1
209386_at	5.66e-18	2.54e-22	-10275774	39469179	-1.10049	TM4SF1	transmembrane 4 L six family member 1
219061_s_at	2.74e-51	1.23e-55	-18242982	115783286	-1.10048	LAGE3	L antigen family member 3
201629_s_at	2.09e-34	9.40e-39	-14407518	77065099	-1.09441	ACP1	acid phosphatase 1, soluble
204510_at	3.07e-40	1.38e-44	-15758438	90438204	-1.09364	CDC7	cell division cycle 7
209796_s_at	1.37e-36	6.16e-41	-14917581	82069848	-1.09208	CNPY2	canopy FGF signaling regulator 2
214501_s_at	4.84e-55	2.18e-59	-19074492	124396056	-1.09162	H2AFY///TLR4	H2A histone family member Y///toll like receptor 4
206550_s_at	1.04e-62	4.67e-67	-20765748	141997257	-1.09083	NUP155	nucleoporin 155
203414_at	1.43e-25	6.41e-30	-12268308	56835333	-1.09075	MMD	monocyte to macrophage differentiation associated
212765_at	6.10e-55	2.74e-59	-19052402	124166747	-1.09047	CAMSAP2	calmodulin regulated spectrin associated protein family member 2
213720_s_at	1.01e-50	4.54e-55	-18117183	114484245	-1.09015	SMARCA4	SWI/SNF related, matrix associated, actin dependent regulator of chromatin, subfamily a, member 4
218576_s_at	2.20e-65	9.86e-70	-21355092	148137551	-1.08822	DUSP12	dual specificity phosphatase 12
201697_s_at	8.05e-43	3.61e-47	-1634582	96358105	-1.08662	DNMT1	DNA (cytosine-5-)-methyltransferase 1
213404_s_at	2.98e-47	1.34e-51	-17343233	106522166	-1.08639	RHEB	Ras homolog enriched in brain
201771_at	1.40e-67	6.28e-72	-21839256	153178812	-1.0863	SCAMP3	secretory carrier membrane protein 3
211297_s_at	8.16e-46	3.66e-50	-17021039	103225405	-1.08605	CDK7	cyclin dependent kinase 7
217851_s_at	9.16e-41	4.12e-45	-15878303	91641713	-1.08532	PRELID3B	PRELI domain containing 3B
214097_at	2.77e-38	1.24e-42	-1530972	85955519	-1.08519	RPS21	ribosomal protein S21
219030_at	1.36e-52	6.12e-57	-1853237	118775933	-1.08517	TPRKB	TP53RK binding protein
219295_s_at	8.75e-12	3.93e-16	-8465925	25369163	-1.08172	PCOLCE2	procollagen C-endopeptidase enhancer 2
203544_s_at	7.17e-56	3.22e-60	-19257888	126300695	-1.08119	STAM	signal transducing adaptor molecule
201942_s_at	4.19e-23	1.88e-27	-11641099	51190805	-1.08034	CPD	carboxypeptidase D
202421_at	1.24e-35	5.55e-40	-14695133	79879989	-1.07995	IGSF3	immunoglobulin superfamily member 3
211623_s_at	3.74e-56	1.68e-60	-1932038	12695002	-1.07959	FBL	fibrillarin
208103_s_at	6.44e-54	2.89e-58	-18825909	121817001	-1.07946	ANP32E	acidic nuclear phosphoprotein 32 family member E
222231_s_at	3.78e-55	1.70e-59	-19098206	124642257	-1.07938	LRRC59	leucine rich repeat containing 59
203270_at	8.39e-68	3.77e-72	-21888196	15368813	-1.07909	DTYMK	deoxythymidylate kinase
202558_s_at	1.33e-46	5.95e-51	-17198131	105036007	-1.07829	HSPA13	heat shock protein family A (Hsp70) member 13
220755_s_at	2.45e-40	1.10e-44	-1578069	90661442	-1.07594	C6orf48	chromosome 6 open reading frame 48
209053_s_at	3.35e-57	1.50e-61	-1955161	129353932	-1.07491	WHSC1	Wolf-Hirschhorn syndrome candidate 1
217294_s_at	1.44e-13	6.46e-18	-9011766	29428235	-1.07458	ENO1	enolase 1
204478_s_at	8.90e-65	4.00e-69	-21221174	146742507	-1.07372	RABIF	RAB interacting factor
212832_s_at	1.93e-74	8.67e-79	-23355955	168925263	-1.0735	CKAP5	cytoskeleton associated protein 5
221729_at	6.96e-17	3.13e-21	-9972353	36982257	-1.07128	COL5A2	collagen type V alpha 2 chain
222158_s_at	3.29e-40	1.48e-44	-15751659	90370215	-1.0685	DESI2	desumoylating isopeptidase 2
209187_at	9.15e-46	4.11e-50	-17009848	10311111	-1.06824	DR1	down-regulator of transcription 1
202946_s_at	9.25e-36	4.15e-40	-14724573	80169177	-1.06816	BTBD3	BTB domain containing 3
201850_at	4.07e-30	1.83e-34	-13386343	67239008	-1.06808	CAPG	capping actin protein, gelsolin like
218699_at	3.71e-39	1.67e-43	-15510438	87956122	-1.06728	RAB29	RAB29, member RAS oncogene family
203693_s_at	2.51e-45	1.13e-49	-16911248	10210475	-1.06617	E2F3	E2F transcription factor 3
201947_s_at	2.01e-49	9.02e-54	-1782816	111504522	-1.06613	CCT2	chaperonin containing TCP1 subunit 2
218726_at	4.29e-53	1.93e-57	-18643544	119927089	-1.0655	HJURP	Holliday junction recognition protein
208881_x_at	9.54e-36	4.28e-40	-14721484	80138829	-1.06472	IDI1	isopentenyl-diphosphate delta isomerase 1
219212_at	1.78e-54	7.99e-59	-1894961	123100012	-1.06269	HSPA14	heat shock protein family A (Hsp70) member 14
201956_s_at	7.23e-65	3.25e-69	-21241051	146949581	-1.06264	GNPAT	glyceronephosphate O-acyltransferase
213793_s_at	7.28e-25	3.27e-29	-12090108	55216559	-1.0608	HOMER1	homer scaffolding protein 1
221261_x_at	2.40e-15	1.08e-19	-9534451	33476478	-1.0603	MAGED4B	MAGE family member D4B
203073_at	3.97e-62	1.78e-66	-20637421	140660095	-1.05944	COG2	component of oligomeric golgi complex 2
213112_s_at	6.64e-19	2.98e-23	-10530768	41594133	-1.05933	SQSTM1	sequestosome 1
212281_s_at	5.81e-32	2.61e-36	-13829135	71465498	-1.05844	TMEM97	transmembrane protein 97
219675_s_at	3.27e-43	1.47e-47	-16434357	97255027	-1.05799	UXS1	UDP-glucuronate decarboxylase 1
204160_s_at	8.10e-33	3.64e-37	-14032647	7342605	-1.05792	ENPP4	ectonucleotide pyrophosphatase/phosphodiesterase 4 (putative)
201074_at	6.27e-60	2.81e-64	-20153171	135615241	-1.05682	SMARCC1	SWI/SNF related, matrix associated, actin dependent regulator of chromatin subfamily c member 1
202220_at	4.42e-52	1.99e-56	-18418909	117601905	-1.05673	KIAA0907	KIAA0907
203856_at	6.84e-51	3.07e-55	-18154868	11487326	-1.05611	VRK1	vaccinia related kinase 1
203262_s_at	1.28e-53	5.74e-58	-18760033	12113409	-1.05581	FAM50A	family with sequence similarity 50 member A
212155_at	9.28e-48	4.17e-52	-17456642	107685291	-1.05546	RNF187	ring finger protein 187
215108_x_at	4.12e-19	1.85e-23	-10586881	42065914	-1.05453	TOX3	TOX high mobility group box family member 3
222116_s_at	8.41e-49	3.78e-53	-1768954	110077972	-1.05412	TBC1D16	TBC1 domain family member 16
213712_at	2.98e-16	1.34e-20	-9794003	35542267	-1.05355	ELOVL2	ELOVL fatty acid elongase 2
202487_s_at	1.14e-65	5.11e-70	-21418059	148793406	-1.05315	H2AFV	H2A histone family member V
203336_s_at	5.51e-53	2.48e-57	-18619425	119677282	-1.05262	ITGB1BP1	integrin subunit beta 1 binding protein 1
221730_at	8.84e-13	3.97e-17	-8773322	27633252	-1.05159	COL5A2	collagen type V alpha 2 chain
201946_s_at	7.52e-28	3.38e-32	-12834151	6204968	-1.05049	CCT2	chaperonin containing TCP1 subunit 2
221727_at	2.14e-34	9.59e-39	-14405374	77044185	-1.05019	SUB1	SUB1 homolog, transcriptional regulator
209284_s_at	4.38e-60	1.97e-64	-2018741	135971852	-1.04942	FAM208A	family with sequence similarity 208 member A
218512_at	1.37e-53	6.17e-58	-18753031	121061515	-1.04926	WDR12	WD repeat domain 12
209257_s_at	1.10e-26	4.96e-31	-12545709	59377909	-1.04829	SMC3	structural maintenance of chromosomes 3
206976_s_at	1.44e-39	6.45e-44	-15605036	88901595	-1.0462	HSPH1	heat shock protein family H (Hsp110) member 1
203196_at	1.26e-30	5.67e-35	-13508879	68403064	-1.04598	ABCC4	ATP binding cassette subfamily C member 4
218051_s_at	9.75e-28	4.38e-32	-12806355	6179101	-1.04559	NT5DC2	5'-nucleotidase domain containing 2
218687_s_at	6.35e-17	2.85e-21	-9983588	37073514	-1.04472	MUC13	mucin 13, cell surface associated
203145_at	1.71e-46	7.69e-51	-17173189	104780777	-1.04318	SPAG5	sperm associated antigen 5
201731_s_at	1.37e-69	6.16e-74	-22282481	157789038	-1.04275	BTRC///TPR	beta-transducin repeat containing E3 ubiquitin protein ligase///translocated promoter region, nuclear basket protein
220085_at	2.79e-38	1.25e-42	-1530892	85947562	-1.04245	HELLS	helicase, lymphoid-specific
202243_s_at	3.47e-74	1.56e-78	-232994	168339863	-1.04181	PSMB4	proteasome subunit beta 4
204141_at	3.89e-24	1.75e-28	-1190536	53550745	-1.04135	TUBB2A	tubulin beta 2A class IIa
208639_x_at	5.27e-49	2.37e-53	-1773487	110544265	-1.04131	PDIA6	protein disulfide isomerase family A member 6
202557_at	5.05e-40	2.27e-44	-15709012	89942652	-1.03878	HSPA13	heat shock protein family A (Hsp70) member 13
202748_at	7.36e-33	3.31e-37	-14042514	73521381	-1.03774	GBP2	guanylate binding protein 2
201725_at	3.35e-46	1.51e-50	-17107697	104110947	-1.03735	CDC123	cell division cycle 123
218543_s_at	1.66e-41	7.44e-46	-1604752	93344814	-1.03725	PARP12	poly(ADP-ribose) polymerase family member 12
212186_at	5.37e-40	2.41e-44	-15702763	8988004	-1.03695	ACACA	acetyl-CoA carboxylase alpha
203963_at	9.96e-16	4.47e-20	-9644458	34347654	-1.03561	CA12	carbonic anhydrase 12
202892_at	3.15e-60	1.42e-64	-20218899	136299825	-1.03502	CDC23	cell division cycle 23
219630_at	1.82e-07	8.18e-12	-702725	15578921	-1.03456	PDZK1IP1	PDZK1 interacting protein 1
200665_s_at	4.73e-24	2.12e-28	-1188376	53356827	-1.03395	SPARC	secreted protein acidic and cysteine rich
221732_at	4.90e-57	2.20e-61	-19515234	128975638	-1.03291	CANT1	calcium activated nucleotidase 1
201326_at	3.07e-68	1.38e-72	-21984374	154688861	-1.03201	CCT6A	chaperonin containing TCP1 subunit 6A
218672_at	3.86e-66	1.73e-70	-2152153	149871027	-1.03051	SCNM1	sodium channel modifier 1
200662_s_at	1.14e-44	5.13e-49	-16763251	100596494	-1.02954	TOMM20	translocase of outer mitochondrial membrane 20
206286_s_at	5.68e-12	2.55e-16	-8524464	257959	-1.02945	TDGF1P3///TDGF1	teratocarcinoma-derived growth factor 1 pseudogene 3///teratocarcinoma-derived growth factor 1
206074_s_at	2.72e-37	1.22e-41	-15080283	83678248	-1.02848	HMGA1	high mobility group AT-hook 1
213301_x_at	1.12e-39	5.03e-44	-15629799	89149366	-1.02826	TRIM24	tripartite motif containing 24
221827_at	1.07e-44	4.82e-49	-16769419	10065929	-1.02731	RBCK1	RANBP2-type and C3HC4-type zinc finger containing 1
209080_x_at	8.12e-31	3.64e-35	-13555071	68842996	-1.0272	GLRX3	glutaredoxin 3
213097_s_at	3.85e-55	1.73e-59	-19096611	124625689	-1.0265	DNAJC2	DnaJ heat shock protein family (Hsp40) member C2
200639_s_at	3.65e-53	1.64e-57	-18659023	12008743	-1.02645	YWHAZ	tyrosine 3-monooxygenase/tryptophan 5-monooxygenase activation protein zeta
212370_x_at	2.75e-47	1.24e-51	-17350977	106601543	-1.02572	FAM21A	family with sequence similarity 21 member A
220147_s_at	1.40e-22	6.31e-27	-11505387	49989629	-1.02444	FAM60A	family with sequence similarity 60 member A
201252_at	1.45e-75	6.50e-80	-23605759	171508973	-1.02371	LOC652826///PSMC4	26S protease regulatory subunit 6B-like///proteasome 26S subunit, ATPase 4
203715_at	2.80e-38	1.26e-42	-15308495	85943327	-1.02367	TBCE	tubulin folding cofactor E
202693_s_at	1.72e-30	7.74e-35	-13476318	68093321	-1.02325	STK17A	serine/threonine kinase 17a
209275_s_at	1.94e-44	8.73e-49	-16711241	100067113	-1.02306	CLN3	CLN3, battenin
212051_at	1.82e-62	8.15e-67	-20712373	141441082	-1.02189	WIPF2	WAS/WASL interacting protein family member 2
203584_at	6.53e-42	2.93e-46	-16139451	94272	-1.02165	EMC2	ER membrane protein complex subunit 2
203344_s_at	1.60e-35	7.17e-40	-14669198	79625386	-1.02103	RBBP8	RB binding protein 8, endonuclease
202126_at	1.47e-44	6.59e-49	-16738737	100346935	-1.02068	PRPF4B	pre-mRNA processing factor 4B
200934_at	1.84e-41	8.27e-46	-16037076	93239567	-1.02067	DEK	DEK proto-oncogene
206571_s_at	2.04e-43	9.17e-48	-16480586	97723804	-1.0196	MAP4K4	mitogen-activated protein kinase kinase kinase kinase 4
220057_at	4.26e-06	1.92e-10	-6523203	12488467	-1.01856
209259_s_at	2.92e-40	1.31e-44	-15763305	90487022	-1.01835	SMC3	structural maintenance of chromosomes 3
208716_s_at	7.83e-48	3.52e-52	-17473171	107854925	-1.01782	TMCO1	transmembrane and coiled-coil domains 1
208021_s_at	1.99e-59	8.93e-64	-20042586	134463607	-1.01701	RFC1	replication factor C subunit 1
204058_at	2.06e-12	9.24e-17	-8660943	26798925	-1.01653	ME1	malic enzyme 1
217834_s_at	1.40e-40	6.26e-45	-15836649	91223202	-1.01648	SYNCRIP	synaptotagmin binding cytoplasmic RNA interacting protein
221761_at	1.03e-39	4.63e-44	-15638055	89231992	-1.01631	ADSS	adenylosuccinate synthase
208689_s_at	3.10e-54	1.39e-58	-18896202	122545971	-1.01608	RPN2	ribophorin II
201471_s_at	3.97e-37	1.78e-41	-15042497	83304218	-1.01601	SQSTM1	sequestosome 1
212539_at	4.01e-48	1.80e-52	-17538013	108520648	-1.01544	CHD1L	chromodomain helicase DNA binding protein 1 like
218979_at	2.88e-54	1.29e-58	-18903257	122619152	-1.01518	RMI1	RecQ mediated genome instability 1
201583_s_at	3.05e-44	1.37e-48	-16667145	99618572	-1.01471	SEC23B	Sec23 homolog B, coat complex II component
212287_at	8.21e-47	3.69e-51	-17244751	105513242	-1.01448	SUZ12	SUZ12 polycomb repressive complex 2 subunit
208766_s_at	7.45e-48	3.35e-52	-17477986	107904353	-1.01431	HNRNPR	heterogeneous nuclear ribonucleoprotein R
203630_s_at	1.32e-33	5.92e-38	-14219206	75232699	-1.0129	COG5	component of oligomeric golgi complex 5
218966_at	1.09e-38	4.89e-43	-15402978	86884097	-1.01109	MYO5C	myosin VC
202736_s_at	4.68e-28	2.10e-32	-1288475	62521206	-1.00995	LSM4	LSM4 homolog, U6 small nuclear RNA and mRNA degradation associated
208743_s_at	2.46e-48	1.10e-52	-17585646	10900996	-1.00989	YWHAB	tyrosine 3-monooxygenase/tryptophan 5-monooxygenase activation protein beta
214435_x_at	1.88e-40	8.44e-45	-15807036	90925857	-1.00975	RALA	RALA Ras like proto-oncogene A
201478_s_at	2.64e-49	1.19e-53	-1780157	111230746	-1.00933	DKC1	dyskerin pseudouridine synthase 1
209306_s_at	2.03e-40	9.10e-45	-15799653	90851749	-1.00884	SWAP70	SWAP switching B-cell complex 70kDa subunit
218829_s_at	3.76e-35	1.69e-39	-14582205	78772482	-1.00864	CHD7	chromodomain helicase DNA binding protein 7
217797_at	2.88e-60	1.29e-64	-20227503	136389448	-1.00808	UFC1	ubiquitin-fold modifier conjugating enzyme 1
204331_s_at	5.91e-32	2.65e-36	-13827468	71449491	-1.0078	MRPS12	mitochondrial ribosomal protein S12
203774_at	1.03e-34	4.60e-39	-14480262	77775226	-1.00736	MTR	5-methyltetrahydrofolate-homocysteine methyltransferase
202823_at	2.86e-55	1.28e-59	-19125221	124922752	-1.00669	TCEB1	transcription elongation factor B subunit 1
207877_s_at	4.37e-69	1.96e-73	-22171287	156632983	-1.00516	NVL	nuclear VCP-like
202936_s_at	3.23e-12	1.45e-16	-8600521	26353471	-1.00428	SOX9	SRY-box 9
204615_x_at	6.80e-36	3.05e-40	-14755723	80475386	-1.00413	IDI1	isopentenyl-diphosphate delta isomerase 1
218059_at	1.52e-51	6.83e-56	-18299882	116371237	-1.00381	ZNF706	zinc finger protein 706
218757_s_at	4.23e-48	1.90e-52	-17533012	108469289	-1.00308	UPF3B	UPF3 regulator of nonsense transcripts homolog B (yeast)
202579_x_at	2.80e-49	1.26e-53	-17796075	111174179	-1.00216	HMGN4	high mobility group nucleosomal binding domain 4
202427_s_at	1.87e-35	8.40e-40	-14653247	79468869	-1.00209	MPC2	mitochondrial pyruvate carrier 2
218974_at	3.25e-12	1.46e-16	-8599785	26348061	-1.00188	SOBP	sine oculis binding protein homolog
211762_s_at	8.66e-113	3.89e-117	-32181942	25692642	-0.248701	KPNA2	karyopherin subunit alpha 2
218350_s_at	1.14e-88	5.12e-93	-26544741	201587112	-0.224909	GMNN	geminin, DNA replication inhibitor
208767_s_at	2.41e-56	1.08e-60	-19362562	127388408	-0.215003	LAPTM4B	lysosomal protein transmembrane 4 beta
201468_s_at	7.70e-21	3.46e-25	-11050008	46014981	-0.197994	NQO1	NAD(P)H quinone dehydrogenase 1
217820_s_at	4.29e-80	1.93e-84	-24614275	181902261	-0.195571	ENAH	enabled homolog (Drosophila)
201664_at	1.19e-80	5.36e-85	-24738523	183178041	-0.189891	SMC4	structural maintenance of chromosomes 4
201266_at	1.31e-57	5.90e-62	-19641276	130286606	-0.175028	TXNRD1	thioredoxin reductase 1
266_s_at	1.60e-21	7.17e-26	-11230072	47576104	-0.168426
217946_s_at	3.01e-92	1.35e-96	-27359754	209799144	-0.160588	SAE1	SUMO1 activating enzyme subunit 1
203316_s_at	1.78e-100	7.99e-105	-29259799	228681621	-0.157158	SNRPE	small nuclear ribonucleoprotein polypeptide E
205194_at	4.56e-56	2.05e-60	-1930136	126752377	-0.155689	PSPH	phosphoserine phosphatase
205034_at	1.72e-52	7.72e-57	-18509894	118543298	-0.145891	CCNE2	cyclin E2
201275_at	1.58e-59	7.12e-64	-20064357	134690319	-0.145393	FDPS	farnesyl diphosphate synthase
202705_at	1.74e-61	7.80e-66	-20496261	139189289	-0.140282	CCNB2	cyclin B2
201485_s_at	2.78e-59	1.25e-63	-20010612	134130675	-0.138768	RCN2	reticulocalbin 2
205176_s_at	4.62e-59	2.08e-63	-19961893	133623423	-0.138377	ITGB3BP	integrin subunit beta 3 binding protein
218361_at	5.30e-70	2.38e-74	-22373618	158736273	-0.13214	GOLPH3L	golgi phosphoprotein 3 like
202666_s_at	4.46e-56	2.00e-60	-19303466	126774258	-0.131039	ACTL6A	actin like 6A
212639_x_at	8.45e-75	3.79e-79	-23435605	16974944	-0.13102	TUBA1B	tubulin alpha 1b
214612_x_at	1.39e-12	6.26e-17	-8712923	27183894	-0.130474	MAGEA6	MAGE family member A6
210543_s_at	8.77e-48	3.94e-52	-17462159	107741908	-0.130211	PRKDC	protein kinase, DNA-activated, catalytic polypeptide
202246_s_at	9.27e-62	4.16e-66	-20556373	139815601	-0.128589	CDK4	cyclin dependent kinase 4
201111_at	3.05e-64	1.37e-68	-21103194	145513343	-0.128478	CSE1L	chromosome segregation 1 like
205909_at	8.32e-55	3.74e-59	-1902251	123856489	-0.125892	POLE2	DNA polymerase epsilon 2, accessory subunit
201472_at	1.65e-63	7.39e-68	-20941974	14383353	-0.125613	VBP1	VHL binding protein 1
200787_s_at	1.20e-50	5.39e-55	-1810047	114311754	-0.124618	PEA15	phosphoprotein enriched in astrocytes 15
218193_s_at	1.80e-50	8.07e-55	-1806153	113909951	-0.124063	GOLT1B	golgi transport 1B
214830_at	9.87e-54	4.43e-58	-18784883	12139167	-0.123704	SLC38A6	solute carrier family 38 member 6
209786_at	2.05e-54	9.22e-59	-18935748	1229562	-0.122177	HMGN4	high mobility group nucleosomal binding domain 4
201764_at	3.28e-62	1.47e-66	-20655715	140850713	-0.122125	TMEM106C	transmembrane protein 106C
200640_at	1.27e-46	5.70e-51	-17202352	105079201	-0.121912	YWHAZ	tyrosine 3-monooxygenase/tryptophan 5-monooxygenase activation protein zeta
212055_at	3.04e-47	1.36e-51	-17341438	106503774	-0.121475	TPGS2	tubulin polyglutamylase complex subunit 2
209071_s_at	7.65e-28	3.44e-32	-12832247	62031953	-0.121291	RGS5	regulator of G-protein signaling 5
201457_x_at	4.75e-50	2.13e-54	-17967614	112941371	-0.121279	BUB3	BUB3, mitotic checkpoint protein
218092_s_at	2.89e-58	1.30e-62	-19786377	131796409	-0.120064	AGFG1	ArfGAP with FG repeats 1
202918_s_at	1.89e-45	8.49e-50	-16939064	102388529	-0.119065	MOB4	MOB family member 4, phocein
200882_s_at	5.72e-86	2.57e-90	-25933488	195387773	-0.118201	PSMD4	proteasome 26S subunit, non-ATPase 4
216640_s_at	1.47e-40	6.62e-45	-1583114	9116788	-0.117164	PDIA6	protein disulfide isomerase family A member 6
213310_at	5.68e-52	2.55e-56	-18394854	117353114	-0.115279	AGO2	argonaute 2, RISC catalytic component
204720_s_at	2.32e-36	1.04e-40	-14864333	81544678	-0.114146	DNAJC6	DnaJ heat shock protein family (Hsp40) member C6
213320_at	3.03e-61	1.36e-65	-20442979	138634152	-0.112293	PRMT3	protein arginine methyltransferase 3
200790_at	3.41e-33	1.53e-37	-14121639	74286755	-0.11058	ODC1	ornithine decarboxylase 1
208931_s_at	1.46e-44	6.55e-49	-16739361	100353288	-0.110381	ILF3	interleukin enhancer binding factor 3
202634_at	3.04e-53	1.37e-57	-18676563	120269135	-0.109568	POLR2K	RNA polymerase II subunit K
208693_s_at	7.99e-62	3.59e-66	-20570593	139963772	-0.109085	GARS	glycyl-tRNA synthetase
204059_s_at	1.76e-11	7.90e-16	-8370732	24679729	-0.108119	ME1	malic enzyme 1
211202_s_at	4.90e-37	2.20e-41	-15021258	83094115	-0.106424	KDM5B	lysine demethylase 5B
218556_at	1.19e-52	5.33e-57	-18545698	118913891	-0.106368	ORMDL2	ORMDL sphingolipid biosynthesis regulator 2
209709_s_at	9.30e-50	4.18e-54	-17902707	1122724	-0.106167	HMMR	hyaluronan mediated motility receptor
214687_x_at	1.40e-38	6.29e-43	-1537783	86633528	-0.105471	ALDOA	aldolase, fructose-bisphosphate A
203622_s_at	1.79e-47	8.05e-52	-17392761	107029966	-0.104916	PNO1	partner of NOB1 homolog
208051_s_at	2.31e-43	1.04e-47	-16468692	9760317	-0.104718	PAIP1	poly(A) binding protein interacting protein 1
212530_at	9.04e-51	4.06e-55	-18127966	114595543	-0.103378	NEK7	NIMA related kinase 7
218181_s_at	6.82e-37	3.06e-41	-14987903	82764345	-0.103281	MAP4K4	mitogen-activated protein kinase kinase kinase kinase 4
203936_s_at	1.63e-18	7.32e-23	-10424295	40703058	-0.101779	MMP9	matrix metallopeptidase 9
208726_s_at	4.06e-47	1.82e-51	-17313338	106215792	-0.100566	EIF2S2	eukaryotic translation initiation factor 2 subunit beta
201112_s_at	2.05e-70	9.19e-75	-22464955	159685302	-0.0121153	CSE1L	chromosome segregation 1 like
208696_at	3.85e-70	1.73e-74	-22404387	159056008	-0.0111972	CCT5	chaperonin containing TCP1 subunit 5
209382_at	8.15e-73	3.66e-77	-2299583	165194909	-0.0109424	POLR3C	RNA polymerase III subunit C
201892_s_at	4.65e-37	2.09e-41	-1502643	83145274	-0.0101358	IMPDH2	inosine monophosphate dehydrogenase 2
205654_at	1.31e-12	5.90e-17	8720641	27241193	0.00100069	C4BPA	complement component 4 binding protein alpha
206210_s_at	1.55e-55	6.98e-60	19183572	125528721	0.0147545	CETP	cholesteryl ester transfer protein
215379_x_at	2.37e-20	1.06e-24	10920322	44899394	0.0157787	IGLJ3///IGLV2-14///IGLV3-25///IGL	immunoglobulin lambda joining 3///immunoglobulin lambda variable 2-14///immunoglobulin lambda variable 3-25///immunoglobulin lambda locus
205083_at	5.13e-29	2.30e-33	13119516	64719655	0.0186632	AOX1	aldehyde oxidase 1
217414_x_at	2.09e-49	9.41e-54	17824138	111463107	0.0207007	HBA2///HBA1	hemoglobin subunit alpha 2///hemoglobin subunit alpha 1
207256_at	1.39e-37	6.25e-42	15147794	84347234	0.0210003	MBL2	mannose binding lectin 2
209687_at	4.03e-93	1.81e-97	27559709	211804	0.0317585	CXCL12	C-X-C motif chemokine ligand 12
212423_at	3.49e-40	1.57e-44	15745598	90309429	0.100974	ZCCHC24	zinc finger CCHC-type containing 24
218901_at	4.22e-34	1.90e-38	14335853	76366736	0.102241	PLSCR4	phospholipid scramblase 4
202241_at	4.28e-35	1.92e-39	1456909	78644054	0.105568	TRIB1	tribbles pseudokinase 1
209442_x_at	1.58e-31	7.08e-36	13725719	70473481	0.10658	ANK3	ankyrin 3, node of Ranvier (ankyrin G)
206007_at	1.80e-29	8.08e-34	13230029	657605	0.108276	PRG4	proteoglycan 4
209469_at	1.55e-52	6.96e-57	18519985	118647735	0.108354	GPM6A	glycoprotein M6A
201036_s_at	5.00e-41	2.25e-45	15938224	92244254	0.108503	HADH	hydroxyacyl-CoA dehydrogenase
209425_at	1.04e-15	4.68e-20	9638819	34302836	0.109005	AMACR	alpha-methylacyl-CoA racemase
205649_s_at	1.06e-22	4.75e-27	11537357	50271919	0.112459	FGA	fibrinogen alpha chain
45288_at	6.19e-53	2.78e-57	18608293	119562	0.114931	ABHD6	abhydrolase domain containing 6
205757_at	5.48e-32	2.46e-36	13835204	71523807	0.117624	ENTPD5	ectonucleoside triphosphate diphosphohydrolase 5
207184_at	2.62e-67	1.17e-71	21779251	152554272	0.12076	SLC6A13	solute carrier family 6 member 13
206535_at	2.13e-16	9.58e-21	9835167	35873157	0.121761	SLC2A2	solute carrier family 2 member 2
214064_at	7.64e-25	3.43e-29	12084761	55168168	0.124579	TF	transferrin
206515_at	1.19e-31	5.33e-36	13755082	70754844	0.127633	CYP4F3	cytochrome P450 family 4 subfamily F member 3
201976_s_at	1.15e-30	5.16e-35	13518713	6849667	0.128384	MYO10	myosin X
205075_at	6.81e-39	3.06e-43	15449859	87351519	0.133407	SERPINF2	serpin family F member 2
207122_x_at	1.50e-48	6.73e-53	17633545	109502223	0.134616	SULT1A2	sulfotransferase family 1A member 2
206177_s_at	7.32e-18	3.29e-22	10244941	39214372	0.135317	ARG1	arginase 1
203434_s_at	9.80e-25	4.40e-29	12057438	54921051	0.136674	MME	membrane metallo-endopeptidase
213245_at	4.13e-27	1.86e-31	12651622	60355714	0.13806	ADCY1	adenylate cyclase 1
217197_x_at	6.97e-79	3.13e-83	24343974	179123088	0.139896	N4BP2L1	NEDD4 binding protein 2 like 1
215176_x_at	6.45e-14	2.90e-18	9115634	30220465	0.141335	HLA-C	major histocompatibility complex, class I, C
209304_x_at	2.28e-46	1.02e-50	17145402	10449652	0.144108	GADD45B	growth arrest and DNA damage inducible beta
214235_at	3.19e-36	1.43e-40	1483238	81229826	0.146675	CYP3A5	cytochrome P450 family 3 subfamily A member 5
203790_s_at	1.79e-37	8.04e-42	15122505	84096525	0.147674	RIDA	reactive intermediate imine deaminase A homolog
214669_x_at	2.57e-22	1.16e-26	11437077	49387858	0.154884	HLA-C	major histocompatibility complex, class I, C
213293_s_at	6.82e-42	3.06e-46	16135186	94228957	0.158405	TRIM22	tripartite motif containing 22
211548_s_at	1.17e-17	5.27e-22	1018831	38747587	0.16583	HPGD	hydroxyprostaglandin dehydrogenase 15-(NAD)
206385_s_at	1.44e-38	6.47e-43	15375009	86605433	0.166029	ANK3	ankyrin 3, node of Ranvier (ankyrin G)
211682_x_at	2.80e-37	1.26e-41	15077414	83649834	0.167892	UGT2B28	UDP glucuronosyltransferase family 2 member B28
213905_x_at	4.14e-49	1.86e-53	17758258	110784931	0.172954	TSHZ1///BGN	teashirt zinc finger homeobox 1///biglycan
207097_s_at	7.15e-32	3.21e-36	13807721	71259851	0.175	SLC17A2	solute carrier family 17 member 2
31835_at	4.05e-27	1.82e-31	12653849	60376314	0.176277	HRG	histidine rich glycoprotein
219014_at	2.49e-58	1.12e-62	19800775	131946262	0.177537	PLAC8	placenta specific 8
204541_at	2.45e-49	1.10e-53	17808907	111306278	0.177603	SEC14L2	SEC14 like lipid binding 2
206496_at	5.00e-24	2.24e-28	11877727	53302703	0.182422	FMO3	flavin containing monooxygenase 3
220224_at	9.44e-37	4.24e-41	14955239	82441622	0.186362	HAO1	hydroxyacid oxidase 1
208370_s_at	6.54e-69	2.94e-73	22132671	156231415	0.188618	RCAN1	regulator of calcineurin 1
222303_at	2.52e-65	1.13e-69	21341785	147998938	0.191945
211303_x_at	1.36e-65	6.10e-70	21401072	148616485	0.193681	FOLH1B	folate hydrolase 1B
206287_s_at	3.82e-47	1.72e-51	17319115	106274984	0.194424	ITIH4	inter-alpha-trypsin inhibitor heavy chain family member 4
210095_s_at	9.09e-65	4.08e-69	21219187	146721808	0.198567	IGFBP3	insulin like growth factor binding protein 3
202145_at	6.10e-63	2.74e-67	20816718	142528359	0.201633	LY6E	lymphocyte antigen 6 complex, locus E
213874_at	1.33e-45	5.99e-50	16973122	102736126	0.202011	SERPINA4	serpin family A member 4
212724_at	2.34e-67	1.05e-71	21790032	152666493	0.210204	RND3	Rho family GTPase 3
209116_x_at	4.64e-38	2.09e-42	15257867	85439938	0.210425	HBB	hemoglobin subunit beta
205984_at	1.07e-80	4.82e-85	24748884	183284373	0.228251	CRHBP	corticotropin releasing hormone binding protein
207409_at	3.01e-35	1.35e-39	14604871	7899454	0.241302	LECT2	leukocyte cell derived chemotaxin 2
205307_s_at	4.02e-81	1.80e-85	24844343	184263726	0.249329	KMO	kynurenine 3-monooxygenase (kynurenine 3-hydroxylase)
202973_x_at	1.03e-68	4.62e-73	22089283	155780168	0.254231	FAM13A	family with sequence similarity 13 member A
209613_s_at	8.42e-45	3.78e-49	16793062	100900076	0.26615	ADH1B	alcohol dehydrogenase 1B (class I), beta polypeptide
201693_s_at	1.18e-96	5.29e-101	28372788	219914253	0.276174	EGR1	early growth response 1
206930_at	1.16e-61	5.21e-66	20534847	139591321	0.276633	GLYAT	glycine-N-acyltransferase
209540_at	1.13e-69	5.07e-74	2230121	157983722	0.277276	IGF1	insulin like growth factor 1
206840_at	6.74e-55	3.03e-59	19042772	124066794	0.289936	AFM	afamin
205554_s_at	9.71e-96	4.36e-100	28161309	217811425	0.294888	DNASE1L3	deoxyribonuclease 1 like 3
208581_x_at	1.57e-78	7.07e-83	24265075	17831094	0.303746	MT1X	metallothionein 1X
207185_at	3.82e-46	1.72e-50	17095019	10398134	0.304865	SLC10A1	solute carrier family 10 member 1
207102_at	7.81e-64	3.51e-68	21013391	144577665	0.339946	AKR1D1	aldo-keto reductase family 1, member D1
209614_at	1.09e-88	4.90e-93	26549099	201631189	0.394915	ADH1C///ADH1B///ADH1A	alcohol dehydrogenase 1C (class I), gamma polypeptide///alcohol dehydrogenase 1B (class I), beta polypeptide///alcohol dehydrogenase 1A (class I), alpha polypeptide
213629_x_at	9.67e-97	4.34e-101	28392552	220110532	0.399809	MT1F	metallothionein 1F
207608_x_at	1.46e-110	6.55e-115	31645766	251820056	0.518681	CYP1A2	cytochrome P450 family 1 subfamily A member 2
48031_r_at	2.28e-45	1.02e-49	16920895	102203159	1.00077	FAXDC2	fatty acid hydroxylase domain containing 2
208707_at	1.15e-45	5.17e-50	16987424	102882137	1.00189	EIF5	eukaryotic translation initiation factor 5
215768_at	1.74e-28	7.82e-33	12989957	63504253	1.00326	SOX5	SRY-box 5
204621_s_at	8.81e-21	3.96e-25	1103449	45881096	1.00437	NR4A2	nuclear receptor subfamily 4 group A member 2
213428_s_at	1.93e-24	8.67e-29	11982722	54246725	1.00475	COL6A1	collagen type VI alpha 1 chain
203608_at	2.14e-22	9.61e-27	1145798	49571796	1.00558	ALDH5A1	aldehyde dehydrogenase 5 family member A1
201339_s_at	6.49e-36	2.92e-40	14760404	80521411	1.00867	SCP2	sterol carrier protein 2
217388_s_at	3.98e-16	1.79e-20	9758292	35255922	1.01052	KYNU	kynureninase
212599_at	6.45e-18	2.90e-22	10260107	39339649	1.01065	AUTS2	autism susceptibility candidate 2
206743_s_at	3.03e-28	1.36e-32	12931162	62954433	1.01083	ASGR1	asialoglycoprotein receptor 1
214696_at	5.99e-40	2.69e-44	15692015	89772347	1.01136	MIR22HG	MIR22 host gene
204119_s_at	1.40e-29	6.28e-34	13256601	66011314	1.01325	ADK	adenosine kinase
219157_at	1.11e-52	4.99e-57	18551882	118977914	1.01385	KLHL2	kelch like family member 2
220218_at	1.17e-62	5.27e-67	20754084	141875714	1.01477	SPATA6L	spermatogenesis associated 6 like
216238_s_at	5.04e-16	2.26e-20	9729024	35021744	1.01485	FGB	fibrinogen beta chain
210426_x_at	3.29e-28	1.48e-32	12922271	62871386	1.01528	RORA	RAR related orphan receptor A
219902_at	5.92e-21	2.66e-25	11080183	46275608	1.01892	BHMT2	betaine--homocysteine S-methyltransferase 2
206093_x_at	3.70e-47	1.66e-51	17322363	106308268	1.02015	TNXB	tenascin XB
206256_at	6.70e-18	3.01e-22	10255572	39302174	1.02126	CPN1	carboxypeptidase N subunit 1
222372_at	4.65e-36	2.09e-40	14794243	80854329	1.02205	MAGI1	membrane associated guanylate kinase, WW and PDZ domain containing 1
206264_at	3.58e-26	1.61e-30	12418524	58208811	1.02302	GPLD1	glycosylphosphatidylinositol specific phospholipase D1
205043_at	1.99e-21	8.92e-26	11205217	47359783	1.02308	CFTR	cystic fibrosis transmembrane conductance regulator
207345_at	9.75e-11	4.38e-15	8134128	22990688	1.02363	FST	follistatin
201135_at	1.19e-53	5.32e-58	18767264	12120904	1.02754	ECHS1	enoyl-CoA hydratase, short chain 1
220858_at	7.73e-36	3.47e-40	14742803	80348352	1.02767	SORBS2	sorbin and SH3 domain containing 2
211026_s_at	8.81e-16	3.96e-20	965968	3446871	1.02774	MGLL	monoglyceride lipase
217997_at	3.79e-14	1.70e-18	9184192	30746743	1.02808	PHLDA1	pleckstrin homology like domain family A member 1
201009_s_at	3.20e-18	1.44e-22	10344153	40035922	1.02893	TXNIP	thioredoxin interacting protein
217761_at	4.75e-30	2.13e-34	13370162	67085626	1.03033	ADI1	acireductone dioxygenase 1
205892_s_at	1.13e-10	5.09e-15	8113112	22842381	1.03107	FABP1	fatty acid binding protein 1
205820_s_at	5.96e-18	2.68e-22	10269673	39418723	1.0349	APOC3	apolipoprotein C3
205234_at	2.18e-34	9.79e-39	14403335	77024301	1.03495	SLC16A4	solute carrier family 16 member 4
212494_at	6.08e-57	2.73e-61	19494442	128759431	1.03715	TNS2	tensin 2
209581_at	3.42e-25	1.54e-29	12172699	55965377	1.04037	PLA2G16	phospholipase A2 group XVI
208747_s_at	1.58e-33	7.11e-38	14200543	75051573	1.04103	C1S	complement component 1, s subcomponent
205259_at	7.60e-51	3.41e-55	18144664	114767916	1.04228	NR3C2	nuclear receptor subfamily 3 group C member 2
222357_at	2.10e-35	9.42e-40	14641581	79354429	1.04248	ZBTB20	zinc finger and BTB domain containing 20
200710_at	1.09e-47	4.92e-52	17440625	107520939	1.04281	ACADVL	acyl-CoA dehydrogenase, very long chain
214433_s_at	2.28e-22	1.02e-26	11450978	49510156	1.04327	SELENBP1	selenium binding protein 1
209156_s_at	2.55e-17	1.14e-21	1009465	37979086	1.04483	COL6A2	collagen type VI alpha 2 chain
211890_x_at	5.05e-48	2.27e-52	17515647	10829098	1.04486	CAPN3	calpain 3
218024_at	5.66e-46	2.54e-50	17056661	103589313	1.04563	MPC1	mitochondrial pyruvate carrier 1
216333_x_at	7.05e-49	3.16e-53	17706687	110254331	1.04594	TNXB	tenascin XB
211726_s_at	3.28e-30	1.47e-34	13409002	67453938	1.04597	FMO2	flavin containing monooxygenase 2
205582_s_at	6.69e-61	3.00e-65	20367286	137845568	1.0464	GGT5	gamma-glutamyltransferase 5
210479_s_at	3.48e-26	1.56e-30	12421815	58238988	1.04671	RORA	RAR related orphan receptor A
221541_at	8.96e-21	4.03e-25	11032536	45864245	1.04684	CRISPLD2	cysteine rich secretory protein LCCL domain containing 2
210619_s_at	3.03e-26	1.36e-30	12436823	58376672	1.0469	HYAL1	hyaluronoglucosaminidase 1
202740_at	3.80e-28	1.71e-32	12906856	62727466	1.04731	ACY1	aminoacylase 1
202830_s_at	4.53e-32	2.03e-36	13855036	7171441	1.0477	SLC37A4	solute carrier family 37 member 4
206410_at	3.32e-22	1.49e-26	1140819	49133955	1.04873	NR0B2	nuclear receptor subfamily 0 group B member 2
206259_at	1.78e-32	7.98e-37	13951678	72644718	1.04912	PROC	protein C, inactivator of coagulation factors Va and VIIIa
215330_at	9.98e-43	4.48e-47	16324603	96143335	1.04923	LINC-PINT	long intergenic non-protein coding RNA, p53 induced transcript
209470_s_at	1.36e-56	6.10e-61	19417332	12795772	1.05018	GPM6A	glycoprotein M6A
213632_at	2.21e-32	9.94e-37	13929045	72426626	1.05046	DHODH	dihydroorotate dehydrogenase (quinone)
201566_x_at	1.21e-40	5.44e-45	15850627	91363611	1.05308	ID2B///ID2	inhibitor of DNA binding 2B, HLH protein (pseudogene)///inhibitor of DNA binding 2, HLH protein
203799_at	5.03e-36	2.26e-40	14786283	80775992	1.05406	CD302	CD302 molecule
202410_x_at	7.07e-02	3.18e-06	4720657	3050243	1.05416	INS-IGF2///IGF2	INS-IGF2 readthrough///insulin like growth factor 2
204019_s_at	1.31e-13	5.90e-18	9023466	29517163	1.05488	SH3YL1	SH3 and SYLF domain containing 1
213478_at	3.31e-61	1.49e-65	2043447	138545501	1.05857	KAZN	kazrin, periplakin interacting protein
38487_at	4.87e-45	2.19e-49	16846579	101445364	1.06113	STAB1	stabilin 1
211644_x_at	3.18e-12	1.43e-16	8602637	26369032	1.06142	GJB6///NTN3///IGKC	gap junction protein beta 6///netrin 3///immunoglobulin kappa constant
206629_at	2.19e-70	9.84e-75	22458413	159617336	1.06168	ADAMTSL2	ADAMTS like 2
219298_at	1.49e-12	6.67e-17	8704336	27120188	1.06368	ECHDC3	enoyl-CoA hydratase domain containing 3
203722_at	2.45e-23	1.10e-27	11700978	51723142	1.06386	ALDH4A1	aldehyde dehydrogenase 4 family member A1
202555_s_at	4.95e-32	2.22e-36	13845725	71624906	1.06426	MYLK	myosin light chain kinase
203372_s_at	4.89e-27	2.19e-31	12633568	60188767	1.06543	SOCS2	suppressor of cytokine signaling 2
203638_s_at	7.24e-11	3.25e-15	8175597	23284168	1.0662	FGFR2	fibroblast growth factor receptor 2
221992_at	1.20e-35	5.40e-40	1469793	79907452	1.06623	PDXDC2P	pyridoxal dependent decarboxylase domain containing 2, pseudogene
207414_s_at	6.35e-24	2.85e-28	11851077	5306376	1.06681	PCSK6	proprotein convertase subtilisin/kexin type 6
219076_s_at	4.33e-27	1.95e-31	12646471	60308067	1.06893	PXMP2	peroxisomal membrane protein 2
202724_s_at	3.05e-35	1.37e-39	14603702	78983084	1.06937	FOXO1	forkhead box O1
202959_at	4.37e-32	1.96e-36	13858802	71750621	1.07039	MUT	methylmalonyl-CoA mutase
205303_at	1.03e-17	4.65e-22	10203343	38871343	1.07427	KCNJ8	potassium voltage-gated channel subfamily J member 8
336_at	5.33e-84	2.39e-88	25489939	190869059	1.07444	TBXA2R	thromboxane A2 receptor
208893_s_at	6.31e-34	2.83e-38	14294798	75967219	1.07551	DUSP6	dual specificity phosphatase 6
203642_s_at	1.43e-32	6.42e-37	13974152	72861418	1.07878	COBLL1	cordon-bleu WH2 repeat protein like 1
209123_at	2.63e-35	1.18e-39	14618415	79127284	1.07946	QDPR	quinoid dihydropteridine reductase
213094_at	4.44e-20	1.99e-24	10847598	44277091	1.08253	ADGRG6	adhesion G protein-coupled receptor G6
216248_s_at	1.70e-15	7.61e-20	9578072	3382115	1.08265	NR4A2	nuclear receptor subfamily 4 group A member 2
211248_s_at	2.79e-50	1.25e-54	1801906	113471856	1.0832	CHRD	chordin
205765_at	4.23e-17	1.90e-21	10033098	3747644	1.08585	CYP3A5	cytochrome P450 family 3 subfamily A member 5
218041_x_at	3.12e-35	1.40e-39	14601271	78959267	1.08683	SLC38A2	solute carrier family 38 member 2
214681_at	9.55e-29	4.29e-33	13053637	64100981	1.08789	GK	glycerol kinase
219413_at	2.63e-47	1.18e-51	17355385	10664673	1.089	ACBD4	acyl-CoA binding domain containing 4
209291_at	3.53e-22	1.59e-26	11401307	49073506	1.09287	ID4	inhibitor of DNA binding 4, HLH protein
206140_at	2.90e-60	1.30e-64	20227013	136384348	1.09601	LHX2	LIM homeobox 2
202340_x_at	2.86e-37	1.28e-41	15075571	8363159	1.09661	NR4A1	nuclear receptor subfamily 4 group A member 1
206457_s_at	9.25e-07	4.15e-11	6771138	13985381	1.09662	DIO1	deiodinase, iodothyronine type I
213451_x_at	8.52e-50	3.83e-54	17911107	11235895	1.09821	TNXB	tenascin XB
212390_at	1.76e-42	7.89e-47	16268977	95580572	1.09878	LOC727893///PDE4DIP	similar to phosphodiesterase 4D interacting protein (myomegalin)///phosphodiesterase 4D interacting protein
218245_at	2.63e-23	1.18e-27	11693234	51654217	1.10064	TSKU	tsukushi, small leucine rich proteoglycan
218718_at	2.65e-26	1.19e-30	12450985	58506664	1.10082	PDGFC	platelet derived growth factor C
208892_s_at	1.07e-25	4.82e-30	12299306	57118101	1.10206	DUSP6	dual specificity phosphatase 6
210049_at	2.65e-12	1.19e-16	8627172	26549678	1.10432	SERPINC1	serpin family C member 1
204418_x_at	1.36e-10	6.10e-15	8087884	22664717	1.10729	GSTM2	glutathione S-transferase mu 2 (muscle)
220626_at	2.18e-25	9.78e-30	12222222	56415577	1.10785	SERPINA10	serpin family A member 10
204263_s_at	5.87e-46	2.64e-50	17053112	103553044	1.10827	CPT2	carnitine palmitoyltransferase 2
201968_s_at	1.27e-39	5.70e-44	15617262	89023911	1.10839	PGM1	phosphoglucomutase 1
211028_s_at	3.03e-25	1.36e-29	12185993	5608614	1.11054	KHK	ketohexokinase
202628_s_at	1.20e-11	5.37e-16	8423477	25061045	1.11108	SERPINE1	serpin family E member 1
220924_s_at	3.58e-35	1.61e-39	14587254	78821935	1.11203	SLC38A2	solute carrier family 38 member 2
201562_s_at	4.68e-19	2.10e-23	10571935	41940108	1.11291	SORD2P///SORD	sorbitol dehydrogenase 2, pseudogene///sorbitol dehydrogenase
220479_at	5.66e-14	2.54e-18	9132446	30349275	1.11329	CPS1-IT1	CPS1 intronic transcript 1
219820_at	9.21e-45	4.14e-49	167843	100810839	1.11537	SLC6A16	solute carrier family 6 member 16
39248_at	8.37e-26	3.76e-30	12326434	57365848	1.11555	AQP3	aquaporin 3 (Gill blood group)
220753_s_at	5.32e-26	2.39e-30	12375723	57816651	1.11633	CRYL1	crystallin lambda 1
201565_s_at	7.89e-40	3.54e-44	15664657	89498321	1.11752	ID2	inhibitor of DNA binding 2, HLH protein
204271_s_at	3.59e-25	1.61e-29	12167424	55917474	1.11752	EDNRB	endothelin receptor type B
208078_s_at	1.82e-15	8.18e-20	9569111	33750257	1.11754	SIK1	salt inducible kinase 1
215231_at	8.07e-59	3.62e-63	19908558	133068155	1.11911	PRKAG2	protein kinase AMP-activated non-catalytic subunit gamma 2
201563_at	8.73e-26	3.92e-30	12321809	57323597	1.11973	SORD	sorbitol dehydrogenase
211572_s_at	1.81e-12	8.11e-17	8678293	26927236	1.1207	SLC23A2	solute carrier family 23 member 2
221552_at	2.56e-46	1.15e-50	17134097	104380898	1.12448	ABHD6	abhydrolase domain containing 6
214203_s_at	9.62e-15	4.32e-19	9359284	32102838	1.12991	PRODH	proline dehydrogenase 1
216932_at	1.18e-08	5.29e-13	7443781	18270248	1.1315
220106_at	1.02e-20	4.60e-25	11017236	45732369	1.13381	NPC1L1	NPC1 like intracellular cholesterol transporter 1
201473_at	8.43e-35	3.78e-39	14500229	7797036	1.13442	JUNB	JunB proto-oncogene, AP-1 transcription factor subunit
202960_s_at	1.26e-44	5.65e-49	16753856	100500843	1.1348	MUT	methylmalonyl-CoA mutase
211843_x_at	1.22e-13	5.47e-18	9033262	2959168	1.13568	CYP3A7	cytochrome P450 family 3 subfamily A member 7
219796_s_at	3.71e-24	1.67e-28	11910556	53597421	1.137	CDHR5	cadherin related family member 5
202862_at	2.28e-37	1.03e-41	1509799	8385362	1.13738	FAH	fumarylacetoacetate hydrolase
204787_at	1.31e-24	5.89e-29	12025332	54631026	1.13822	VSIG4	V-set and immunoglobulin domain containing 4
219525_at	1.85e-21	8.30e-26	11213436	47431284	1.1398	SLC47A1	solute carrier family 47 member 1
208817_at	4.84e-34	2.17e-38	14321812	76230052	1.14062	COMT	catechol-O-methyltransferase
204606_at	3.44e-30	1.54e-34	13404123	67407642	1.14079	CCL21	C-C motif chemokine ligand 21
205302_at	9.52e-14	4.28e-18	9065269	29835541	1.14676	IGFBP1	insulin like growth factor binding protein 1
204607_at	3.95e-17	1.77e-21	10041429	37544356	1.14736	HMGCS2	3-hydroxy-3-methylglutaryl-CoA synthase 2
215554_at	1.07e-17	4.81e-22	10199289	38837959	1.14948	GPLD1	glycosylphosphatidylinositol specific phospholipase D1
201328_at	7.98e-34	3.58e-38	14270735	75733246	1.14999	ETS2	ETS proto-oncogene 2, transcription factor
212543_at	9.24e-35	4.15e-39	14490833	77878525	1.15017	AIM1	absent in melanoma 1
206344_at	1.26e-43	5.65e-48	16528115	98206067	1.15032	PON1	paraoxonase 1
222128_at	4.32e-36	1.94e-40	14801675	80927474	1.1504	NSUN6	NOP2/Sun RNA methyltransferase family member 6
217512_at	3.30e-14	1.48e-18	9202163	30885137	1.15276
210653_s_at	4.64e-34	2.08e-38	14326147	76272244	1.15335	BCKDHB	branched chain keto acid dehydrogenase E1 subunit beta
209667_at	6.93e-20	3.11e-24	10795736	43834762	1.1559	CES2	carboxylesterase 2
208818_s_at	9.74e-35	4.37e-39	14485472	7782613	1.15672	COMT	catechol-O-methyltransferase
220161_s_at	3.04e-33	1.36e-37	14133569	74402296	1.15678	EPB41L4B	erythrocyte membrane protein band 4.1 like 4B
205614_x_at	1.00e-40	4.49e-45	15869634	91554589	1.15977	MST1	macrophage stimulating 1
200986_at	2.62e-39	1.18e-43	15545166	88303025	1.16072	SERPING1	serpin family G member 1
204532_x_at	1.63e-13	7.32e-18	8995469	29304497	1.16248	UGT1A4	UDP glucuronosyltransferase family 1 member A4
202081_at	2.36e-58	1.06e-62	19805577	131996235	1.1626	IER2	immediate early response 2
213974_at	2.91e-30	1.31e-34	13421606	67573545	1.16347	ADAMTSL3	ADAMTS like 3
207560_at	2.07e-50	9.31e-55	18047728	113767554	1.16434	SLC28A1	solute carrier family 28 member 1
207126_x_at	9.23e-14	4.14e-18	9069374	29866858	1.16498	UGT1A4	UDP glucuronosyltransferase family 1 member A4
215689_s_at	1.40e-39	6.27e-44	15607808	88929325	1.16707	SHBG	sex hormone binding globulin
204154_at	7.04e-16	3.16e-20	9687674	3469166	1.16909	CDO1	cysteine dioxygenase type 1
216320_x_at	3.20e-39	1.44e-43	15525182	88103369	1.17	MST1	macrophage stimulating 1
212402_at	1.28e-39	5.77e-44	15616136	89012645	1.17015	ZC3H13	zinc finger CCCH-type containing 13
215014_at	6.67e-73	3.00e-77	2301503	165393947	1.17279
202286_s_at	1.55e-14	6.97e-19	9298502	31630144	1.17546	TACSTD2	tumor-associated calcium signal transducer 2
213321_at	1.11e-56	5.01e-61	19436373	128155671	1.1768	BCKDHB	branched chain keto acid dehydrogenase E1 subunit beta
215559_at	1.39e-27	6.26e-32	12768181	61436173	1.18069	ABCC6	ATP binding cassette subfamily C member 6
206094_x_at	5.01e-14	2.25e-18	9148227	3047033	1.18079	UGT1A6	UDP glucuronosyltransferase family 1 member A6
208596_s_at	1.96e-10	8.80e-15	8036316	22302832	1.18274	UGT1A3///UGT1A1///UGT1A4///UGT1A9///UGT1A5///UGT1A6///UGT1A7///UGT1A8///UGT1A10	UDP glucuronosyltransferase family 1 member A3///UDP glucuronosyltransferase family 1 member A1///UDP glucuronosyltransferase family 1 member A4///UDP glucuronosyltransferase family 1 member A9///UDP glucuronosyltransferase family 1 member A5///UDP glucuronosyltransferase family 1 member A6///UDP glucuronosyltransferase family 1 member A7///UDP glucuronosyltransferase family 1 member A8///UDP glu…
210909_x_at	4.68e-66	2.10e-70	21503101	149679107	1.18275	LPAL2	lipoprotein(a) like 2, pseudogene
200675_at	2.32e-35	1.04e-39	14631342	79254025	1.18332	CD81	CD81 molecule
210063_at	1.83e-54	8.24e-59	18946611	123068902	1.18334	SARDH	sarcosine dehydrogenase
211621_at	2.16e-62	9.70e-67	20695744	141267812	1.18376	AR	androgen receptor
213524_s_at	1.77e-12	7.95e-17	8681099	26948005	1.18421	G0S2	G0/G1 switch 2
216958_s_at	2.72e-58	1.22e-62	19792313	131858188	1.18468	IVD	isovaleryl-CoA dehydrogenase
204150_at	2.80e-43	1.26e-47	1644967	97410274	1.18507	STAB1	stabilin 1
201432_at	4.49e-44	2.02e-48	166291	99231785	1.18508	CAT	catalase
214022_s_at	3.61e-21	1.62e-25	11136881	46766399	1.1858	IFITM1	interferon induced transmembrane protein 1
203786_s_at	1.84e-28	8.27e-33	12984031	63448785	1.18743	TPD52L1	tumor protein D52-like 1
211557_x_at	4.64e-42	2.08e-46	1617316	94612303	1.18771	SLCO2B1	solute carrier organic anion transporter family member 2B1
212332_at	2.41e-32	1.08e-36	13920134	72340792	1.18825	RBL2	RB transcriptional corepressor like 2
220383_at	1.48e-19	6.66e-24	10706951	43080356	1.19008	ABCG5	ATP binding cassette subfamily G member 5
209343_at	1.37e-24	6.14e-29	12020828	54590374	1.19215	EFHD1	EF-hand domain family member D1
209355_s_at	2.78e-29	1.25e-33	1318417	65328128	1.19572	PLPP3	phospholipid phosphatase 3
201508_at	1.89e-42	8.47e-47	1626197	95509722	1.19574	IGFBP4	insulin like growth factor binding protein 4
215321_at	3.71e-28	1.67e-32	12909435	62751543	1.20334	RUNDC3B	RUN domain containing 3B
216033_s_at	1.57e-52	7.07e-57	18518401	118631345	1.20469	FYN	FYN proto-oncogene, Src family tyrosine kinase
207883_s_at	5.67e-19	2.55e-23	10549297	4174976	1.20644	TFR2	transferrin receptor 2
219181_at	6.92e-24	3.11e-28	118417	52979749	1.2066	LIPG	lipase G, endothelial type
219541_at	1.80e-34	8.08e-39	14422913	77215276	1.21043	LIME1	Lck interacting transmembrane adaptor 1
209616_s_at	2.28e-16	1.02e-20	9827279	35809687	1.21333	CES1	carboxylesterase 1
209607_x_at	9.24e-37	4.15e-41	14957354	82462512	1.21433	SULT1A4///SULT1A3	sulfotransferase family 1A member 4///sulfotransferase family 1A member 3
219195_at	1.65e-20	7.42e-25	10962003	4525713	1.21542	PPARGC1A	PPARG coactivator 1 alpha
220794_at	1.63e-21	7.31e-26	11227916	47557331	1.21551	GREM2	gremlin 2, DAN family BMP antagonist
205304_s_at	4.39e-21	1.97e-25	11114638	46573694	1.2162	KCNJ8	potassium voltage-gated channel subfamily J member 8
204223_at	3.68e-41	1.65e-45	15968521	9254914	1.21689	PRELP	proline and arginine rich end leucine rich repeat protein
203881_s_at	2.07e-33	9.32e-38	14172752	74782011	1.21758	DMD	dystrophin
218613_at	1.09e-30	4.88e-35	13524501	68551777	1.21865	PSD3	pleckstrin and Sec7 domain containing 3
209760_at	3.46e-57	1.55e-61	19548477	129321351	1.21986	KIAA0922	KIAA0922
205790_at	1.02e-58	4.59e-63	19885947	132832786	1.22258	SKAP1	src kinase associated phosphoprotein 1
219188_s_at	1.16e-44	5.19e-49	1676205	100584261	1.22303	MACROD1	MACRO domain containing 1
205774_at	9.27e-24	4.16e-28	11809234	52689153	1.22559	F12	coagulation factor XII
221009_s_at	5.95e-22	2.67e-26	1134231	48556207	1.22644	ANGPTL4	angiopoietin like 4
219562_at	7.92e-28	3.56e-32	12828538	61997421	1.22708	RAB26	RAB26, member RAS oncogene family
208389_s_at	3.53e-31	1.58e-35	13641992	69672483	1.22841	SLC1A2	solute carrier family 1 member 2
206846_s_at	6.13e-54	2.75e-58	18830666	121866326	1.22867	HDAC6	histone deacetylase 6
213820_s_at	6.94e-70	3.12e-74	22347826	158468237	1.23131	STARD5	StAR related lipid transfer domain containing 5
203542_s_at	3.47e-25	1.56e-29	12171371	55953309	1.23163	KLF9	Kruppel like factor 9
203682_s_at	5.87e-59	2.64e-63	19938972	133384789	1.23262	IVD	isovaleryl-CoA dehydrogenase
219803_at	2.75e-20	1.24e-24	10902913	44750213	1.23418	ANGPTL3	angiopoietin like 3
213684_s_at	8.33e-62	3.74e-66	20566594	139922107	1.24265	PDLIM5	PDZ and LIM domain 5
214765_s_at	3.02e-59	1.35e-63	20002764	134048954	1.24329	NAAA	N-acylethanolamine acid amidase
206263_at	6.31e-26	2.83e-30	12357078	57646022	1.24711	FMO4	flavin containing monooxygenase 4
221815_at	4.03e-32	1.81e-36	13867198	71831345	1.24895	ABHD2	abhydrolase domain containing 2
202366_at	3.58e-80	1.61e-84	24631891	18208321	1.24974	ACADS	acyl-CoA dehydrogenase, C-2 to C-3 short chain
218931_at	1.91e-49	8.57e-54	17833135	111555748	1.25255	RAB17	RAB17, member RAS oncogene family
204997_at	3.86e-53	1.73e-57	18653791	120033228	1.25281	GPD1	glycerol-3-phosphate dehydrogenase 1
215125_s_at	1.08e-13	4.85e-18	9048973	29711311	1.25411	UGT1A3///UGT1A1///UGT1A4///UGT1A9///UGT1A5///UGT1A6///UGT1A7///UGT1A8///UGT1A10	UDP glucuronosyltransferase family 1 member A3///UDP glucuronosyltransferase family 1 member A1///UDP glucuronosyltransferase family 1 member A4///UDP glucuronosyltransferase family 1 member A9///UDP glucuronosyltransferase family 1 member A5///UDP glucuronosyltransferase family 1 member A6///UDP glucuronosyltransferase family 1 member A7///UDP glucuronosyltransferase family 1 member A8///UDP glu…
205883_at	5.44e-22	2.44e-26	11352523	48645649	1.25695	ZBTB16	zinc finger and BTB domain containing 16
204289_at	1.53e-59	6.88e-64	20067547	134723532	1.25764	ALDH6A1	aldehyde dehydrogenase 6 family member A1
204264_at	1.23e-47	5.52e-52	17429375	107405525	1.25823	CPT2	carnitine palmitoyltransferase 2
209994_s_at	3.44e-17	1.55e-21	10058016	37679689	1.26119	ABCB4///ABCB1	ATP binding cassette subfamily B member 4///ATP binding cassette subfamily B member 1
203913_s_at	6.22e-10	2.79e-14	7872419	21164114	1.26169	HPGD	hydroxyprostaglandin dehydrogenase 15-(NAD)
222056_s_at	1.72e-63	7.72e-68	20937901	143791088	1.26276	FAHD2A	fumarylacetoacetate hydrolase domain containing 2A
221556_at	1.24e-33	5.59e-38	14225229	75291174	1.26575	CDC14B	cell division cycle 14B
210215_at	7.41e-20	3.33e-24	10787907	43768089	1.26615	TFR2	transferrin receptor 2
207421_at	2.20e-50	9.89e-55	18041957	113708023	1.26633	CA5A	carbonic anhydrase 5A
210944_s_at	1.63e-49	7.33e-54	17848231	11171122	1.2668	CAPN3	calpain 3
205012_s_at	1.03e-36	4.64e-41	14946106	82351431	1.26715	HAGH	hydroxyacylglutathione hydrolase
202772_at	1.46e-56	6.55e-61	19410586	127887589	1.26825	HMGCL	3-hydroxymethyl-3-methylglutaryl-CoA lyase
206913_at	3.02e-17	1.36e-21	10073803	37808633	1.27155	BAAT	bile acid-CoA:amino acid N-acyltransferase
206539_s_at	1.82e-49	8.15e-54	17837995	111605793	1.27262	CYP4F12	cytochrome P450 family 4 subfamily F member 12
214282_at	1.10e-27	4.95e-32	12793181	61668501	1.27293	CP	ceruloplasmin (ferroxidase)
211056_s_at	7.55e-43	3.39e-47	16352061	96421287	1.27452	SRD5A1	steroid 5 alpha-reductase 1
214475_x_at	5.46e-49	2.45e-53	17731347	110508025	1.2752	CAPN3	calpain 3
213306_at	1.60e-36	7.20e-41	14901753	81913675	1.27842	MPDZ	multiple PDZ domain crumbs cell polarity complex component
201397_at	5.03e-40	2.26e-44	15709446	89947003	1.27855	PHGDH	phosphoglycerate dehydrogenase
203645_s_at	1.96e-23	8.79e-28	11726106	51946959	1.27913	CD163	CD163 molecule
204608_at	2.34e-37	1.05e-41	15095429	83828248	1.28146	ASL	argininosuccinate lyase
218504_at	2.06e-46	9.24e-51	17155317	104597944	1.28176	FAHD2A	fumarylacetoacetate hydrolase domain containing 2A
209712_at	6.14e-57	2.76e-61	19493462	128749231	1.28204	SLC35D1	solute carrier family 35 member D1
206069_s_at	6.24e-46	2.80e-50	1704724	103493048	1.28205	ACADL	acyl-CoA dehydrogenase, long chain
213380_x_at	1.75e-42	7.84e-47	16269546	95586328	1.28291	MST1L	macrophage stimulating 1 like
205440_s_at	2.90e-63	1.30e-67	20887899	143270068	1.28501	NPY1R	neuropeptide Y receptor Y1
216813_at	2.19e-44	9.83e-49	1669957	99948377	1.28824
214657_s_at	1.43e-23	6.43e-28	11760856	52256889	1.28837	NEAT1	nuclear paraspeckle assembly transcript 1 (non-protein coding)
204675_at	4.61e-31	2.07e-35	13613997	69405089	1.28869	SRD5A1	steroid 5 alpha-reductase 1
210888_s_at	8.64e-28	3.88e-32	12819227	61910761	1.29163	ITIH1	inter-alpha-trypsin inhibitor heavy chain 1
200708_at	3.11e-51	1.40e-55	18230894	115658405	1.29226	GOT2	glutamic-oxaloacetic transaminase 2
210397_at	1.19e-07	5.33e-12	7093668	15999885	1.29376	DEFB1	defensin beta 1
220975_s_at	7.20e-73	3.23e-77	2300774	165318379	1.29515	C1QTNF1	C1q and tumor necrosis factor related protein 1
211440_x_at	1.59e-49	7.14e-54	17850825	111737933	1.29531	CYP3A43	cytochrome P450 family 3 subfamily A member 43
205478_at	9.03e-15	4.06e-19	9367329	32165562	1.2967	PPP1R1A	protein phosphatase 1 regulatory inhibitor subunit 1A
207069_s_at	4.45e-76	2.00e-80	23719464	172683882	1.29747	SMAD6	SMAD family member 6
203473_at	3.09e-39	1.39e-43	15528625	88137768	1.29931	SLCO2B1	solute carrier organic anion transporter family member 2B1
220524_at	1.10e-58	4.94e-63	19878899	132759416	1.30013	EPB41L4B	erythrocyte membrane protein band 4.1 like 4B
214279_s_at	1.02e-24	4.56e-29	12053525	54885678	1.30127	NDRG2	NDRG family member 2
214234_s_at	1.19e-27	5.33e-32	12785334	6159555	1.30285	CYP3A5	cytochrome P450 family 3 subfamily A member 5
213929_at	4.28e-41	1.92e-45	15953624	92399206	1.30288	EXPH5	exophilin 5
212226_s_at	8.82e-50	3.96e-54	1790779	112324779	1.30476	PLPP3	phospholipid phosphatase 3
217073_x_at	1.52e-21	6.82e-26	11235829	47626242	1.30595	APOA1	apolipoprotein A1
214906_x_at	1.92e-83	8.63e-88	25364688	189590111	1.30622	N4BP2L1	NEDD4 binding protein 2 like 1
213661_at	1.15e-79	5.16e-84	2451877	180920873	1.30894	PAMR1	peptidase domain containing associated with muscle regeneration 1
215049_x_at	1.00e-25	4.50e-30	12306719	57185777	1.30925	CD163	CD163 molecule
208607_s_at	1.06e-06	4.76e-11	6749197	13851086	1.30926	SAA2///SAA1	serum amyloid A2///serum amyloid A1
212240_s_at	2.54e-38	1.14e-42	15318232	86040199	1.30985	PIK3R1	phosphoinositide-3-kinase regulatory subunit 1
205364_at	2.05e-27	9.18e-32	12727083	61054685	1.31122	ACOX2	acyl-CoA oxidase 2
214307_at	3.47e-28	1.56e-32	12916642	62818824	1.31432	HGD	homogentisate 1,2-dioxygenase
208763_s_at	6.65e-32	2.99e-36	13815233	71331978	1.31648	TSC22D3	TSC22 domain family member 3
36829_at	3.26e-82	1.46e-86	25088687	186767477	1.31835	PER1	period circadian clock 1
220075_s_at	7.99e-20	3.59e-24	10779122	43693316	1.32279	CDHR5	cadherin related family member 5
203758_at	1.45e-34	6.51e-39	14444893	77429793	1.32349	CTSO	cathepsin O
208868_s_at	1.10e-41	4.94e-46	16087965	93752562	1.32466	GABARAPL1	GABA type A receptor associated protein like 1
210852_s_at	1.66e-31	7.44e-36	1372054	7042388	1.32666	AASS	aminoadipate-semialdehyde synthase
207354_at	1.57e-21	7.06e-26	11231796	47591114	1.32863	CCL16	C-C motif chemokine ligand 16
203088_at	3.06e-31	1.37e-35	13656802	69814021	1.32959	FBLN5	fibulin 5
201044_x_at	1.18e-27	5.32e-32	12785626	61598268	1.32961	DUSP1	dual specificity phosphatase 1
213626_at	8.50e-65	3.81e-69	21225618	146788802	1.33251	CBR4	carbonyl reductase 4
203354_s_at	5.25e-28	2.36e-32	12872546	62407404	1.33274	PSD3	pleckstrin and Sec7 domain containing 3
203566_s_at	2.81e-38	1.26e-42	15308047	85938874	1.33311	AGL	amylo-alpha-1, 6-glucosidase, 4-alpha-glucanotransferase
221555_x_at	2.80e-50	1.26e-54	18018821	113469392	1.33711	CDC14B	cell division cycle 14B
204450_x_at	2.77e-21	1.24e-25	11167278	47030098	1.3392	APOA1	apolipoprotein A1
204462_s_at	5.42e-49	2.43e-53	17732146	110516241	1.33967	SLC16A2	solute carrier family 16 member 2
213068_at	1.54e-41	6.92e-46	16054774	93417932	1.34	DPT	dermatopontin
206010_at	3.66e-22	1.65e-26	11397185	49037322	1.34017	HABP2	hyaluronan binding protein 2
204818_at	1.78e-23	7.99e-28	11736657	52041012	1.34686	HSD17B2	hydroxysteroid 17-beta dehydrogenase 2
205913_at	4.37e-40	1.96e-44	15723371	90086578	1.34768	PLIN1	perilipin 1
211385_x_at	9.08e-48	4.08e-52	17458781	107707246	1.35695	SULT1A2	sulfotransferase family 1A member 2
210473_s_at	8.30e-43	3.73e-47	16342729	96326816	1.35997	ADGRA3	adhesion G protein-coupled receptor A3
215563_s_at	1.25e-43	5.63e-48	16528559	98210581	1.36368	MST1L	macrophage stimulating 1 like
203435_s_at	1.38e-30	6.21e-35	13499407	68312926	1.36692	MME	membrane metallo-endopeptidase
222043_at	3.69e-49	1.66e-53	1776928	110898362	1.36772	CLU	clusterin
206293_at	1.04e-20	4.66e-25	1101563	45718532	1.36894	SULT2A1	sulfotransferase family 2A member 1
210558_at	3.15e-15	1.42e-19	9500198	33206557	1.36915	AKR1C4	aldo-keto reductase family 1, member C4
204288_s_at	6.62e-35	2.97e-39	14524826	78210879	1.37026	SORBS2	sorbin and SH3 domain containing 2
204755_x_at	9.14e-25	4.10e-29	12065097	54990288	1.37056	HLF	HLF, PAR bZIP transcription factor
208131_s_at	1.82e-40	8.19e-45	15810119	90956812	1.3724	PTGIS	prostaglandin I2 (prostacyclin) synthase
209596_at	3.37e-39	1.52e-43	15519905	88050667	1.37347	MXRA5	matrix remodeling associated 5
206878_at	1.32e-28	5.92e-33	13019385	63779854	1.37793	DAO	D-amino acid oxidase
212099_at	1.11e-48	4.97e-53	17662967	109804706	1.37889	RHOB	ras homolog family member B
210889_s_at	4.26e-46	1.91e-50	17084374	103872529	1.37972	FCGR2B	Fc fragment of IgG receptor IIb
214456_x_at	1.84e-11	8.27e-16	836457	24635299	1.38774	SAA1	serum amyloid A1
219059_s_at	8.30e-57	3.73e-61	19464688	128450052	1.38837	LYVE1	lymphatic vessel endothelial hyaluronan receptor 1
205960_at	2.82e-22	1.26e-26	11426985	49299111	1.39466	PDK4	pyruvate dehydrogenase kinase 4
205769_at	4.40e-26	1.98e-30	12396189	58004088	1.39828	SLC27A2	solute carrier family 27 member 2
220446_s_at	6.37e-78	2.86e-82	24129837	176917912	1.40046	CHST4	carbohydrate sulfotransferase 4
206058_at	1.08e-40	4.84e-45	15862263	91480516	1.40058	SLC6A12	solute carrier family 6 member 12
205633_s_at	2.23e-43	1.00e-47	16471955	97636255	1.40413	ALAS1	5'-aminolevulinate synthase 1
214440_at	5.53e-57	2.48e-61	19503589	128854537	1.40662	NAT1	N-acetyltransferase 1
213509_x_at	6.34e-26	2.85e-30	12356626	57641884	1.40718	CES2	carboxylesterase 2
211922_s_at	1.34e-32	6.04e-37	13980472	72922379	1.40764	CAT	catalase
214889_at	1.58e-51	7.10e-56	18296104	116332193	1.40813	FAM149A	family with sequence similarity 149 member A
219147_s_at	3.85e-55	1.73e-59	19096476	124624297	1.40813	NMRK1	nicotinamide riboside kinase 1
205079_s_at	4.03e-39	1.81e-43	15502269	87874546	1.40892	MPDZ	multiple PDZ domain crumbs cell polarity complex component
208869_s_at	2.77e-60	1.24e-64	20231465	136430715	1.41066	GABARAPL1	GABA type A receptor associated protein like 1
209305_s_at	1.45e-36	6.51e-41	14911915	82013941	1.41309	GADD45B	growth arrest and DNA damage inducible beta
205768_s_at	1.17e-23	5.27e-28	11783063	52455202	1.41383	SLC27A2	solute carrier family 27 member 2
208022_s_at	8.83e-43	3.97e-47	16336667	96265445	1.415	CDC14B	cell division cycle 14B
207537_at	2.07e-37	9.30e-42	15107886	8395166	1.41563	PFKFB1	6-phosphofructo-2-kinase/fructose-2,6-biphosphatase 1
214836_x_at	3.55e-20	1.59e-24	10873631	44499584	1.41616	IGKV1-5///IGKC	immunoglobulin kappa variable 1-5///immunoglobulin kappa constant
215299_x_at	4.51e-46	2.03e-50	17078845	103816016	1.41717	SULT1A1	sulfotransferase family 1A member 1
204998_s_at	1.83e-18	8.22e-23	10410612	40588931	1.41788	ATF5	activating transcription factor 5
210959_s_at	5.03e-41	2.26e-45	15937645	92238433	1.4185	SRD5A1	steroid 5 alpha-reductase 1
203854_at	2.90e-45	1.30e-49	16897249	101961971	1.41903	CFI	complement factor I
202003_s_at	4.64e-47	2.09e-51	17300206	106081235	1.42381	ACAA2	acetyl-CoA acyltransferase 2
202972_s_at	4.90e-67	2.20e-71	21719134	151928491	1.42425	FAM13A	family with sequence similarity 13 member A
216308_x_at	6.04e-50	2.71e-54	17944378	112701844	1.42565	GRHPR	glyoxylate and hydroxypyruvate reductase
219666_at	3.12e-40	1.40e-44	15756639	90420158	1.42735	MS4A6A	membrane spanning 4-domains A6A
217996_at	4.58e-17	2.06e-21	1002349	37398146	1.42871	PHLDA1	pleckstrin homology like domain family A member 1
218322_s_at	3.22e-30	1.45e-34	13410872	67471679	1.43031	ACSL5	acyl-CoA synthetase long-chain family member 5
216223_at	7.39e-37	3.32e-41	14979904	82685292	1.43232	CPN2	carboxypeptidase N subunit 2
219281_at	1.46e-48	6.55e-53	1763616	1095291	1.43445	MSRA	methionine sulfoxide reductase A
220751_s_at	5.81e-44	2.61e-48	16604003	98976746	1.43654	FAXDC2	fatty acid hydroxylase domain containing 2
207298_at	1.15e-28	5.17e-33	13033864	63915558	1.43756	SLC17A3	solute carrier family 17 member 3
206380_s_at	2.06e-91	9.26e-96	27168888	207881725	1.43766	CFP	complement factor properdin
206350_at	2.92e-17	1.31e-21	10077931	37842364	1.43935	APCS	amyloid P component, serum
210798_x_at	4.77e-29	2.14e-33	13127117	64791127	1.44031	MASP2	mannan binding lectin serine peptidase 2
63825_at	8.44e-41	3.79e-45	1588648	91723906	1.44748	ABHD2	abhydrolase domain containing 2
210106_at	1.77e-90	7.94e-95	2695612	205740095	1.45027	RDH5	retinol dehydrogenase 5
214734_at	5.86e-50	2.63e-54	17947269	11273164	1.45078	EXPH5	exophilin 5
209645_s_at	8.60e-48	3.86e-52	17464021	107761016	1.45096	ALDH1B1	aldehyde dehydrogenase 1 family member B1
207621_s_at	5.34e-44	2.40e-48	16612119	99059205	1.45181	PEMT	phosphatidylethanolamine N-methyltransferase
205355_at	5.45e-43	2.45e-47	16384207	96746841	1.45316	ACADSB	acyl-CoA dehydrogenase, short/branched chain
214864_s_at	1.11e-56	5.00e-61	19436379	128155725	1.45479	GRHPR	glyoxylate and hydroxypyruvate reductase
206952_at	1.35e-20	6.07e-25	10985141	45456053	1.45633	G6PC	glucose-6-phosphatase catalytic subunit
218921_at	2.01e-61	9.03e-66	2048231	139043932	1.45738	SIGIRR	single Ig and TIR domain containing
209711_at	9.82e-53	4.41e-57	18563862	119101939	1.45941	SLC35D1	solute carrier family 35 member D1
205627_at	1.95e-42	8.77e-47	16258545	95475092	1.46108	CDA	cytidine deaminase
201531_at	1.79e-64	8.04e-69	21154305	146045853	1.46142	ZFP36	ZFP36 ring finger protein
204273_at	2.75e-45	1.24e-49	1690242	102014703	1.46269	EDNRB	endothelin receptor type B
210751_s_at	1.83e-43	8.21e-48	16491481	97834322	1.46413	RGN	regucalcin
209894_at	5.96e-19	2.68e-23	10543387	41700103	1.4646	LEPR	leptin receptor
206101_at	2.63e-37	1.18e-41	15083689	83711971	1.46587	ECM2	extracellular matrix protein 2
201347_x_at	1.23e-51	5.54e-56	18320151	11658074	1.46873	GRHPR	glyoxylate and hydroxypyruvate reductase
211441_x_at	7.14e-56	3.21e-60	19258239	126304345	1.47025	CYP3A43	cytochrome P450 family 3 subfamily A member 43
221834_at	3.06e-53	1.38e-57	18675928	120262551	1.47027	LONP2	lon peptidase 2, peroxisomal
203615_x_at	1.59e-45	7.13e-50	16956123	102562618	1.47084	SULT1A1	sulfotransferase family 1A member 1
204844_at	1.92e-38	8.62e-43	15346313	86319681	1.47407	ENPEP	glutamyl aminopeptidase
206697_s_at	1.95e-25	8.74e-30	12234405	5652647	1.47531	HP	haptoglobin
214419_s_at	2.78e-81	1.25e-85	24880064	184630025	1.47617	CYP2C9	cytochrome P450 family 2 subfamily C member 9
206606_at	1.20e-31	5.37e-36	13754422	7074852	1.48084	LIPC	lipase C, hepatic type
221139_s_at	5.01e-62	2.25e-66	20615291	1404295	1.48159	CSAD	cysteine sulfinic acid decarboxylase
209668_x_at	4.47e-24	2.01e-28	1188998	53412655	1.48695	CES2	carboxylesterase 2
211354_s_at	1.09e-16	4.91e-21	9917188	36535104	1.48868	LEPR	leptin receptor
201425_at	2.72e-62	1.22e-66	20673544	141036483	1.4891	ALDH2	aldehyde dehydrogenase 2 family (mitochondrial)
209735_at	1.23e-29	5.52e-34	13270254	66140271	1.49099	ABCG2	ATP binding cassette subfamily G member 2 (Junior blood group)
214308_s_at	4.56e-30	2.05e-34	13374451	67126277	1.49283	HGD	homogentisate 1,2-dioxygenase
213071_at	7.73e-71	3.47e-75	22558368	160655585	1.49285	DPT	dermatopontin
215103_at	1.45e-32	6.53e-37	13972431	72844821	1.49343	CYP2C18	cytochrome P450 family 2 subfamily C member 18
203408_s_at	1.99e-43	8.93e-48	16483243	9775075	1.49723	SATB1	SATB homeobox 1
219087_at	4.10e-27	1.84e-31	12652549	60364284	1.50635	ASPN	asporin
206643_at	1.27e-15	5.71e-20	9614081	3410644	1.50646	HAL	histidine ammonia-lyase
207255_at	6.32e-35	2.84e-39	14529565	78257227	1.50707	LEPR	leptin receptor
211715_s_at	1.58e-33	7.12e-38	14200397	7505016	1.50904	BDH1	3-hydroxybutyrate dehydrogenase, type 1
211355_x_at	1.00e-17	4.50e-22	10207332	38904202	1.51068	LEPR	leptin receptor
203423_at	3.06e-25	1.38e-29	12184923	56076416	1.51343	RBP1	retinol binding protein 1
206065_s_at	9.23e-24	4.15e-28	1180966	52692962	1.51464	DPYS	dihydropyrimidinase
203355_s_at	3.61e-39	1.62e-43	1551317	87983404	1.518	PSD3	pleckstrin and Sec7 domain containing 3
209656_s_at	8.44e-35	3.79e-39	1450002	77968321	1.51851	TMEM47	transmembrane protein 47
205749_at	4.48e-22	2.01e-26	11374411	48837494	1.51991	CYP1A1	cytochrome P450 family 1 subfamily A member 1
216696_s_at	8.99e-43	4.04e-47	16334949	96248052	1.52279	PRODH2	proline dehydrogenase 2
221589_s_at	3.10e-44	1.39e-48	16665587	99602726	1.523	ALDH6A1	aldehyde dehydrogenase 6 family member A1
202847_at	5.75e-44	2.58e-48	16604914	98985997	1.52409	PCK2	phosphoenolpyruvate carboxykinase 2, mitochondrial
221605_s_at	7.39e-31	3.32e-35	13564881	68936508	1.52443	PIPOX	pipecolic acid and sarcosine oxidase
210366_at	4.15e-29	1.86e-33	13141882	64.93	1.52516	SLCO1B1	solute carrier organic anion transporter family member 1B1
218983_at	4.66e-61	2.09e-65	20401807	138205206	1.52677	C1RL	complement C1r subcomponent like
217504_at	1.84e-35	8.24e-40	14655134	79487382	1.5278	ABCA6	ATP binding cassette subfamily A member 6
52940_at	2.31e-61	1.04e-65	20469175	138907086	1.53152	SIGIRR	single Ig and TIR domain containing
221833_at	3.63e-47	1.63e-51	17324027	106325327	1.53223	LONP2	lon peptidase 2, peroxisomal
208470_s_at	1.65e-23	7.42e-28	11744932	52114806	1.53232	HPR///HP	haptoglobin-related protein///haptoglobin
218653_at	7.30e-35	3.28e-39	14514823	78113046	1.53294	SLC25A15	solute carrier family 25 member 15
214274_s_at	2.86e-69	1.28e-73	22212094	157057289	1.53544	ACAA1	acetyl-CoA acyltransferase 1
219343_at	1.02e-60	4.59e-65	20326795	137423746	1.53585	CDC37L1	cell division cycle 37 like 1
209977_at	1.51e-28	6.77e-33	13005283	63647752	1.53773	PLG	plasminogen
211356_x_at	1.72e-17	7.73e-22	1014204	38367386	1.53905	LEPR	leptin receptor
207574_s_at	7.31e-46	3.28e-50	17031776	103335071	1.53992	GADD45B	growth arrest and DNA damage inducible beta
205657_at	7.72e-62	3.47e-66	20573897	139998199	1.5404	HAAO	3-hydroxyanthranilate 3,4-dioxygenase
39763_at	2.81e-40	1.26e-44	1576712	90525288	1.54077	HPX	hemopexin
203725_at	2.25e-55	1.01e-59	19148225	12516162	1.54429	GADD45A	growth arrest and DNA damage inducible alpha
204438_at	2.27e-31	1.02e-35	13687791	70110385	1.5448	MRC1	mannose receptor, C type 1
205222_at	2.94e-39	1.32e-43	15533747	88188936	1.54892	EHHADH	enoyl-CoA, hydratase/3-hydroxyacyl CoA dehydrogenase
218688_at	3.04e-39	1.37e-43	15530298	88154481	1.55493	TKFC	triokinase and FMN cyclase
203924_at	9.32e-16	4.19e-20	965267	34412947	1.55705	GSTA1	glutathione S-transferase alpha 1
209447_at	5.00e-79	2.24e-83	24376253	179455238	1.55778	SYNE1	spectrin repeat containing nuclear envelope protein 1
204999_s_at	2.45e-16	1.10e-20	9818241	35736992	1.55971	ATF5	activating transcription factor 5
204753_s_at	4.25e-28	1.91e-32	12895007	62616888	1.56063	HLF	HLF, PAR bZIP transcription factor
220507_s_at	1.38e-21	6.18e-26	11246997	47723557	1.56065	UPB1	beta-ureidopropionase 1
212816_s_at	4.82e-38	2.17e-42	15254096	85402464	1.56418	CBS	cystathionine-beta-synthase
209236_at	1.24e-61	5.55e-66	20528775	139528057	1.56542	SLC23A2	solute carrier family 23 member 2
214180_at	7.40e-82	3.32e-86	25008836	185949747	1.57289	MAN1C1	mannosidase alpha class 1C member 1
213920_at	7.61e-26	3.42e-30	12336671	57459408	1.57524	CUX2	cut like homeobox 2
210565_at	2.32e-75	1.04e-79	23560151	171037509	1.57599	GCGR	glucagon receptor
215253_s_at	6.67e-50	3.00e-54	17934787	112602986	1.57922	RCAN1	regulator of calcineurin 1
202309_at	6.74e-61	3.03e-65	20366491	137837283	1.57928	MTHFD1	methylenetetrahydrofolate dehydrogenase, cyclohydrolase and formyltetrahydrofolate synthetase 1
201261_x_at	7.48e-51	3.36e-55	18146224	114784021	1.58104	BGN	biglycan
211577_s_at	4.88e-48	2.19e-52	17518972	108325112	1.58151	IGF1	insulin like growth factor 1
209980_s_at	7.08e-32	3.18e-36	13808706	71269309	1.58395	SHMT1	serine hydroxymethyltransferase 1
210301_at	1.77e-45	7.95e-50	16945429	102453486	1.58426	XDH	xanthine dehydrogenase
202025_x_at	2.36e-68	1.06e-72	22009653	154951856	1.58484	ACAA1	acetyl-CoA acyltransferase 1
201963_at	2.58e-42	1.16e-46	16231006	95196702	1.58708	ACSL1	acyl-CoA synthetase long-chain family member 1
218804_at	1.07e-24	4.79e-29	12048077	54836446	1.59054	ANO1	anoctamin 1
219934_s_at	4.89e-36	2.20e-40	14789128	80803985	1.59153	SULT1E1	sulfotransferase family 1E member 1
206453_s_at	1.43e-80	6.41e-85	24721146	182999682	1.59155	NDRG2	NDRG family member 2
205221_at	9.44e-35	4.24e-39	14488633	7785702	1.5962	HGD	homogentisate 1,2-dioxygenase
203547_at	8.94e-74	4.02e-78	23208381	167397391	1.60031	CD4	CD4 molecule
211458_s_at	9.56e-62	4.29e-66	20553406	139784692	1.60452	GABARAPL3///GABARAPL1	GABA type A receptor associated protein like 3 pseudogene///GABA type A receptor associated protein like 1
205675_at	5.59e-33	2.51e-37	14070911	73795884	1.60803	MTTP	microsomal triglyceride transfer protein
216687_x_at	7.99e-24	3.59e-28	11825664	52836164	1.61123	UGT2B15	UDP glucuronosyltransferase family 2 member B15
202465_at	2.61e-39	1.17e-43	15545542	88306778	1.61491	PCOLCE	procollagen C-endopeptidase enhancer
205042_at	3.91e-56	1.75e-60	19316123	126905787	1.62432	GNE	glucosamine (UDP-N-acetyl)-2-epimerase/N-acetylmannosamine kinase
211357_s_at	2.88e-28	1.29e-32	12936588	63005135	1.62755	ALDOB	aldolase, fructose-bisphosphate B
205073_at	6.08e-48	2.73e-52	17497769	108107418	1.63001	CYP2J2	cytochrome P450 family 2 subfamily J member 2
206226_at	2.36e-21	1.06e-25	11185382	47187347	1.63411	HRG	histidine rich glycoprotein
221662_s_at	5.70e-32	2.56e-36	13831265	71485963	1.63443	SLC22A7	solute carrier family 22 member 7
218552_at	1.56e-68	6.99e-73	2204956	15536699	1.63943	ECHDC2	enoyl-CoA hydratase domain containing 2
214890_s_at	1.74e-65	7.81e-70	21377454	148370483	1.63993	FAM149A	family with sequence similarity 149 member A
207498_s_at	6.63e-21	2.98e-25	11067241	46163777	1.6418	CYP2D6	cytochrome P450 family 2 subfamily D member 6
204224_s_at	1.00e-61	4.50e-66	20548821	139736915	1.64237	GCH1	GTP cyclohydrolase 1
206514_s_at	1.80e-43	8.10e-48	16492762	97847323	1.65042	CYP4F2///CYP4F3	cytochrome P450 family 4 subfamily F member 2///cytochrome P450 family 4 subfamily F member 3
201744_s_at	4.49e-14	2.02e-18	9162329	30578625	1.6524	LUM	lumican
210105_s_at	3.30e-80	1.48e-84	24639766	182164091	1.65414	FYN	FYN proto-oncogene, Src family tyrosine kinase
207200_at	1.17e-22	5.27e-27	11525625	50168282	1.66028	OTC	ornithine carbamoyltransferase
206068_s_at	4.96e-55	2.23e-59	19072298	124373286	1.66171	ACADL	acyl-CoA dehydrogenase, long chain
37201_at	1.42e-56	6.38e-61	19413096	127913677	1.66654	ITIH4	inter-alpha-trypsin inhibitor heavy chain family member 4
207735_at	1.28e-63	5.75e-68	20966108	144084998	1.67933	RNF125	ring finger protein 125
209960_at	2.13e-69	9.57e-74	22240237	157349891	1.67959	HGF	hepatocyte growth factor
209660_at	2.86e-28	1.29e-32	12937005	63009032	1.68103	TTR	transthyretin
221928_at	4.26e-63	1.91e-67	20851105	142886681	1.68161	ACACB	acetyl-CoA carboxylase beta
205530_at	5.18e-62	2.33e-66	20611976	140394964	1.68868	ETFDH	electron transfer flavoprotein dehydrogenase
209460_at	6.23e-47	2.80e-51	17271546	105787642	1.69009	ABAT	4-aminobutyrate aminotransferase
215785_s_at	6.15e-50	2.76e-54	1794267	112684238	1.69073	CYFIP2	cytoplasmic FMR1 interacting protein 2
213695_at	5.41e-38	2.43e-42	15242515	85287395	1.69126	PON3	paraoxonase 3
205911_at	3.73e-115	1.67e-119	32755933	262353831	1.69353	PTH1R	parathyroid hormone 1 receptor
218162_at	4.06e-69	1.83e-73	22178287	156705774	1.69637	OLFML3	olfactomedin like 3
205141_at	1.87e-37	8.38e-42	1511836	84055451	1.69693	RNASE4///ANG	ribonuclease A family member 4///angiogenin
213279_at	1.06e-52	4.78e-57	18556202	119022634	1.69888	DHRS1	dehydrogenase/reductase 1
210942_s_at	1.84e-66	8.24e-71	21592673	150611858	1.70549	ST3GAL6	ST3 beta-galactoside alpha-2,3-sialyltransferase 6
209978_s_at	5.27e-29	2.37e-33	13116644	64692653	1.70766	PLG///LPA	plasminogen///lipoprotein(a)
213931_at	3.30e-65	1.48e-69	21316029	147730646	1.70921	ID2B///ID2	inhibitor of DNA binding 2B, HLH protein (pseudogene)///inhibitor of DNA binding 2, HLH protein
220786_s_at	2.22e-28	9.98e-33	1296398	63261192	1.70924	SLC38A4	solute carrier family 38 member 4
211442_x_at	9.01e-54	4.05e-58	1879363	121482348	1.71651	CYP3A43	cytochrome P450 family 3 subfamily A member 43
211110_s_at	2.15e-52	9.66e-57	1848841	118320956	1.7265	AR	androgen receptor
207392_x_at	2.83e-23	1.27e-27	11684964	51580637	1.73058	UGT2B17///UGT2B15	UDP glucuronosyltransferase family 2 member B17///UDP glucuronosyltransferase family 2 member B15
203571_s_at	2.79e-38	1.25e-42	15308808	85946442	1.7328	ADIRF	adipogenesis regulatory factor
205844_at	7.63e-20	3.42e-24	1078462	43740112	1.73533	VNN1	vanin 1
209301_at	4.20e-32	1.88e-36	13862887	7178989	1.73701	CA2	carbonic anhydrase 2
210013_at	1.77e-40	7.96e-45	1581288	90984523	1.74258	HPX	hemopexin
213355_at	1.46e-67	6.58e-72	21834799	153132434	1.74442	ST3GAL6	ST3 beta-galactoside alpha-2,3-sialyltransferase 6
205208_at	6.70e-26	3.01e-30	12350595	5758672	1.74996	ALDH1L1	aldehyde dehydrogenase 1 family member L1
206030_at	6.82e-69	3.06e-73	22128698	156190101	1.75425	ASPA	aspartoacylase
203500_at	2.25e-73	1.01e-77	23119795	166479704	1.75628	GCDH	glutaryl-CoA dehydrogenase
207819_s_at	1.13e-26	5.06e-31	12543677	59359188	1.75789	ABCB4	ATP binding cassette subfamily B member 4
214837_at	7.21e-36	3.24e-40	1474977	80416844	1.76248	ALB	albumin
206292_s_at	3.63e-23	1.63e-27	11657119	51333091	1.76332	SULT2A1	sulfotransferase family 2A member 1
201599_at	2.04e-23	9.18e-28	11721181	51903078	1.76365	OAT	ornithine aminotransferase
214069_at	1.14e-28	5.14e-33	13034523	63921731	1.76534	ACSM2B///ACSM2A	acyl-CoA synthetase medium-chain family member 2B///acyl-CoA synthetase medium-chain family member 2A
219410_at	6.10e-27	2.74e-31	12609635	59967629	1.77205	TMEM45A	transmembrane protein 45A
205789_at	1.70e-78	7.63e-83	24257687	178234865	1.77526	CD1D	CD1d molecule
203914_x_at	6.18e-19	2.77e-23	10539217	41665078	1.77878	HPGD	hydroxyprostaglandin dehydrogenase 15-(NAD)
209459_s_at	8.12e-47	3.65e-51	17245791	105523893	1.78246	ABAT	4-aminobutyrate aminotransferase
207330_at	6.91e-33	3.10e-37	14049031	73584359	1.78563	PZP	PZP, alpha-2-macroglobulin like
205773_at	4.76e-73	2.14e-77	23047416	165729639	1.79124	CPEB3	cytoplasmic polyadenylation element binding protein 3
208126_s_at	1.26e-33	5.67e-38	14223641	75275758	1.79239	CYP2C18	cytochrome P450 family 2 subfamily C member 18
210072_at	1.08e-29	4.85e-34	1328373	6626761	1.79539	CCL19	C-C motif chemokine ligand 19
210327_s_at	3.62e-26	1.63e-30	12417297	58197559	1.79873	AGXT	alanine-glyoxylate aminotransferase
33494_at	4.28e-64	1.92e-68	2107079	145175725	1.799	ETFDH	electron transfer flavoprotein dehydrogenase
218976_at	1.53e-36	6.85e-41	14906808	81963551	1.8017	DNAJC12	DnaJ heat shock protein family (Hsp40) member C12
212067_s_at	4.93e-65	2.22e-69	2127761	147330435	1.80395	C1R	complement C1r subcomponent
221588_x_at	1.78e-57	8.00e-62	19612065	129982736	1.80541	ALDH6A1	aldehyde dehydrogenase 6 family member A1
202861_at	1.40e-84	6.30e-89	25620243	192198241	1.81012	PER1	period circadian clock 1
205700_at	4.35e-23	1.95e-27	11636848	51153068	1.81147	HSD17B6	hydroxysteroid 17-beta dehydrogenase 6
205728_at	7.52e-49	3.38e-53	17700431	11018998	1.81178
206867_at	7.60e-71	3.41e-75	2256001	160672642	1.81215	GCKR	glucokinase (hexokinase 4) regulator
220554_at	4.70e-35	2.11e-39	14559646	78551595	1.81346	SLC22A7	solute carrier family 22 member 7
209309_at	1.84e-43	8.28e-48	16490653	97825924	1.81416	AZGP1	alpha-2-glycoprotein 1, zinc-binding
219313_at	8.01e-70	3.60e-74	22334065	15832522	1.81851	GRAMD1C	GRAM domain containing 1C
218510_x_at	1.67e-61	7.48e-66	20500325	139231629	1.81934	FAM134B	family with sequence similarity 134 member B
210452_x_at	1.83e-45	8.22e-50	16942237	102420914	1.82409	CYP4F2	cytochrome P450 family 4 subfamily F member 2
207007_at	1.63e-36	7.33e-41	14899941	81895805	1.82936	NR1I3	nuclear receptor subfamily 1 group I member 3
217133_x_at	9.72e-66	4.36e-70	21433119	148950262	1.83465	CYP2B6	cytochrome P450 family 2 subfamily B member 6
40665_at	1.40e-25	6.31e-30	12270028	56851018	1.839	FMO3	flavin containing monooxygenase 3
206979_at	5.77e-41	2.59e-45	15924206	92103243	1.84105	C8B	complement component 8, beta polypeptide
205082_s_at	2.49e-26	1.12e-30	12457896	58570118	1.8446	AOX1	aldehyde oxidase 1
205813_s_at	3.52e-63	1.58e-67	20869429	143077615	1.84557	MAT1A	methionine adenosyltransferase 1A
43427_at	6.38e-63	2.87e-67	20812358	142482933	1.84635	ACACB	acetyl-CoA carboxylase beta
203509_at	2.63e-71	1.18e-75	22661923	161730835	1.84747	SORL1	sortilin related receptor 1
220070_at	1.02e-94	4.57e-99	27926402	215470139	1.84756	KDM8	lysine demethylase 8
201041_s_at	7.33e-51	3.29e-55	18148127	114803669	1.84903	DUSP1	dual specificity phosphatase 1
201743_at	5.83e-52	2.62e-56	1839226	117326293	1.8524	CD14	CD14 molecule
205392_s_at	5.47e-71	2.46e-75	2259158	161000483	1.85797	CCL15///CCL14	C-C motif chemokine ligand 15///C-C motif chemokine ligand 14
37512_at	6.08e-25	2.73e-29	12109786	55394742	1.8589	HSD17B6	hydroxysteroid 17-beta dehydrogenase 6
203373_at	2.25e-40	1.01e-44	15789336	90748197	1.86262	SOCS2	suppressor of cytokine signaling 2
217973_at	3.94e-48	1.77e-52	17539789	108538892	1.86412	DCXR	dicarbonyl and L-xylulose reductase
204705_x_at	5.36e-29	2.41e-33	13114749	64674841	1.86576	ALDOB	aldolase, fructose-bisphosphate B
206345_s_at	2.63e-27	1.18e-31	12699912	60802787	1.87231	PON1	paraoxonase 1
210326_at	2.55e-32	1.15e-36	13914373	72285312	1.87488	AGXT	alanine-glyoxylate aminotransferase
209374_s_at	5.61e-34	2.52e-38	14306735	76083336	1.88014	IGHM	immunoglobulin heavy constant mu
212560_at	1.63e-59	7.32e-64	20061635	134661973	1.89564
207275_s_at	1.14e-45	5.12e-50	16988379	102891882	1.89704	ACSL1	acyl-CoA synthetase long-chain family member 1
209542_x_at	4.46e-57	2.00e-61	19524074	129067567	1.90391	IGF1	insulin like growth factor 1
204290_s_at	4.01e-48	1.80e-52	17538207	108522642	1.91042	ALDH6A1	aldehyde dehydrogenase 6 family member A1
221188_s_at	1.94e-68	8.69e-73	22028662	155149605	1.91209	CIDEB	cell death-inducing DFFA-like effector b
220114_s_at	4.05e-139	1.82e-143	38832933	317275522	1.91859	STAB2	stabilin 2
214829_at	7.45e-51	3.34e-55	18146626	11478817	1.92085	AASS	aminoadipate-semialdehyde synthase
201289_at	7.52e-46	3.38e-50	17029	103306714	1.9218	CYR61	cysteine rich angiogenic inducer 61
209368_at	8.10e-53	3.64e-57	18582375	119293611	1.92579	EPHX2	epoxide hydrolase 2
217521_at	2.53e-30	1.13e-34	13436399	67713998	1.93205	HAL	histidine ammonia-lyase
49452_at	6.17e-61	2.77e-65	20375081	137926771	1.93272	ACACB	acetyl-CoA carboxylase beta
217232_x_at	5.94e-40	2.67e-44	15692849	89780697	1.93732	HBB	hemoglobin subunit beta
214719_at	1.57e-47	7.04e-52	1740574	107163078	1.93795	SLC46A3	solute carrier family 46 member 3
207076_s_at	5.57e-77	2.50e-81	23920177	174756017	1.94444	ASS1	argininosuccinate synthase 1
215121_x_at	6.02e-22	2.70e-26	1134097	48544472	1.94549	IGLV2-14///IGLV3-25///IGLV4-3///IGL	immunoglobulin lambda variable 2-14///immunoglobulin lambda variable 3-25///immunoglobulin lambda variable 4-3///immunoglobulin lambda locus
213375_s_at	8.27e-86	3.71e-90	258974	195020747	1.94725	N4BP2L1	NEDD4 binding protein 2 like 1
214261_s_at	1.46e-54	6.57e-59	18968325	123294192	1.95242	ADH6	alcohol dehydrogenase 6 (class V)
204920_at	2.84e-23	1.28e-27	1168454	51576862	1.95728	CPS1	carbamoyl-phosphate synthase 1
208471_at	6.96e-26	3.13e-30	12346386	57548227	1.95775	HPR	haptoglobin-related protein
208369_s_at	4.70e-79	2.11e-83	24382253	179516964	1.96017	GCDH	glutaryl-CoA dehydrogenase
218424_s_at	2.86e-77	1.28e-81	23984706	175421694	1.96865	STEAP3	STEAP3 metalloreductase
211489_at	5.63e-89	2.53e-93	26614182	202289248	1.97165	ADRA1A	adrenoceptor alpha 1A
222291_at	1.65e-85	7.42e-90	25829569	194330565	1.97923	FAM149A	family with sequence similarity 149 member A
205942_s_at	1.75e-58	7.87e-63	19834269	132294863	1.98014	ACSM3	acyl-CoA synthetase medium-chain family member 3
211696_x_at	2.19e-39	9.83e-44	15563036	88481621	1.98081	HBB	hemoglobin subunit beta
219873_at	1.65e-48	7.41e-53	17624261	109406789	1.99657	COLEC11	collectin subfamily member 11
213664_at	1.44e-28	6.45e-33	13010419	63695862	1.99975	SLC1A1	solute carrier family 1 member 1
218285_s_at	3.50e-76	1.57e-80	23742789	172924811	2.00491	BDH2	3-hydroxybutyrate dehydrogenase, type 2
217014_s_at	1.69e-48	7.57e-53	1762211	109384688	2.00675	AZGP1P1///AZGP1	alpha-2-glycoprotein 1, zinc-binding pseudogene 1///alpha-2-glycoprotein 1, zinc-binding
205819_at	5.03e-73	2.26e-77	23042112	165674666	2.01033	MARCO	macrophage receptor with collagenous structure
207995_s_at	6.61e-91	2.97e-95	27053416	206719973	2.01049	CLEC4M	C-type lectin domain family 4 member M
205860_x_at	1.29e-56	5.80e-61	19422313	128009498	2.01269	FOLH1	folate hydrolase (prostate-specific membrane antigen) 1
210764_s_at	2.50e-45	1.12e-49	16911738	102109747	2.0167	CYR61	cysteine rich angiogenic inducer 61
219543_at	5.73e-58	2.57e-62	19720755	131113527	2.018	PBLD	phenazine biosynthesis like protein domain containing
210521_s_at	2.70e-33	1.21e-37	14145575	745186	2.02377	FETUB	fetuin B
215712_s_at	2.07e-86	9.30e-91	26033214	19640145	2.0361	IGFALS	insulin like growth factor binding protein acid labile subunit
218918_at	1.64e-68	7.37e-73	22044539	155314765	2.04502	MAN1C1	mannosidase alpha class 1C member 1
206424_at	1.12e-54	5.05e-59	18993598	123556436	2.04986	CYP26A1	cytochrome P450 family 26 subfamily A member 1
215363_x_at	6.09e-57	2.74e-61	19494289	128757834	2.05079	FOLH1	folate hydrolase (prostate-specific membrane antigen) 1
214415_at	6.66e-52	2.99e-56	18379505	117194382	2.05624	PLGLA	plasminogen-like A (pseudogene)
206738_at	7.74e-36	3.48e-40	14742607	80346424	2.06086	APOC4	apolipoprotein C4
218544_s_at	5.40e-79	2.42e-83	2436881	179378652	2.06867	RCL1	RNA terminal phosphate cyclase like 1
210272_at	2.35e-37	1.05e-41	15095316	83827135	2.06945	CYP2B7P	cytochrome P450 family 2 subfamily B member 7, pseudogene
209138_x_at	7.82e-21	3.51e-25	11048272	45999992	2.07868	IGL	immunoglobulin lambda locus
208034_s_at	5.00e-67	2.24e-71	21717278	151909171	2.0922	PROZ	protein Z, vitamin K dependent plasma glycoprotein
205871_at	2.66e-46	1.19e-50	17130353	104342612	2.09408	PLGLB1///PLGLB2	plasminogen-like B1///plasminogen-like B2
202409_at	2.13e-12	9.54e-17	8656626	26767022	2.09436	INS-IGF2///IGF2	INS-IGF2 readthrough///insulin like growth factor 2
207773_x_at	9.82e-58	4.41e-62	19669171	130576811	2.09523	CYP3A43	cytochrome P450 family 3 subfamily A member 43
214414_x_at	6.74e-51	3.03e-55	18156277	114887807	2.09655	HBA2	hemoglobin subunit alpha 2
211699_x_at	5.87e-50	2.64e-54	17947166	112730578	2.09693	HBA2///HBA1	hemoglobin subunit alpha 2///hemoglobin subunit alpha 1
212592_at	4.38e-41	1.97e-45	15951479	9237762	2.10919	JCHAIN	joining chain of multimeric IgA and IgM
219277_s_at	3.19e-60	1.43e-64	20217657	136286888	2.11502	OGDHL	oxoglutarate dehydrogenase-like
210481_s_at	3.95e-112	1.77e-116	32023006	255416423	2.12391	CLEC4M	C-type lectin domain family 4 member M
204018_x_at	2.25e-48	1.01e-52	17594348	109099372	2.13184	HBA2///HBA1	hemoglobin subunit alpha 2///hemoglobin subunit alpha 1
207544_s_at	2.04e-50	9.18e-55	18049093	113781642	2.14467	ADH6	alcohol dehydrogenase 6 (class V)
217564_s_at	7.81e-24	3.51e-28	11828149	52858407	2.14741	CPS1	carbamoyl-phosphate synthase 1
214142_at	1.33e-69	5.98e-74	22285218	157817492	2.1517
211745_x_at	1.88e-48	8.44e-53	17611652	1092772	2.15267	HBA1	hemoglobin subunit alpha 1
220061_at	3.36e-53	1.51e-57	18667094	120171033	2.15949	ACSM5	acyl-CoA synthetase medium-chain family member 5
210233_at	1.19e-58	5.34e-63	19871469	132682068	2.17476	IL1RAP	interleukin 1 receptor accessory protein
204483_at	2.44e-51	1.10e-55	18254269	115899899	2.18044	ENO3	enolase 3
205568_at	3.15e-33	1.41e-37	14129983	74367565	2.18188	AQP9	aquaporin 9
207820_at	4.59e-43	2.06e-47	16401006	96917032	2.18494	ADH1A	alcohol dehydrogenase 1A (class I), alpha polypeptide
221651_x_at	4.62e-24	2.08e-28	1188632	53379802	2.18939	IGKV2-24///IGKV1-5///IGKC	immunoglobulin kappa variable 2-24///immunoglobulin kappa variable 1-5///immunoglobulin kappa constant
221671_x_at	3.84e-24	1.73e-28	11906718	53562941	2.1922	IGKV2-24///IGKV1-5///IGKC	immunoglobulin kappa variable 2-24///immunoglobulin kappa variable 1-5///immunoglobulin kappa constant
209458_x_at	2.05e-48	9.18e-53	17603421	10919261	2.19283	HBA2///HBA1	hemoglobin subunit alpha 2///hemoglobin subunit alpha 1
217238_s_at	4.54e-29	2.04e-33	13132259	64839481	2.20195	ALDOB	aldolase, fructose-bisphosphate B
213706_at	2.01e-76	9.02e-81	237963	173477406	2.20219	GPD1	glycerol-3-phosphate dehydrogenase 1
206469_x_at	6.37e-57	2.86e-61	19489979	128713017	2.20919	AKR7A3	aldo-keto reductase family 7 member A3
205442_at	2.77e-66	1.25e-70	21553158	150200385	2.21242	MFAP3L	microfibrillar associated protein 3 like
220604_x_at	2.49e-56	1.12e-60	19359261	127354098	2.22433	FTCD	formimidoyltransferase cyclodeaminase
213832_at	1.42e-78	6.36e-83	24275389	178417125	2.22762
205943_at	1.40e-40	6.29e-45	15836256	91219259	2.23118	TDO2	tryptophan 2,3-dioxygenase
206085_s_at	1.51e-44	6.79e-49	16735801	100317054	2.23303	CTH	cystathionine gamma-lyase
221590_s_at	5.12e-57	2.30e-61	19511006	128931667	2.2386	ALDH6A1	aldehyde dehydrogenase 6 family member A1
217047_s_at	2.63e-71	1.18e-75	22662075	161732409	2.23998	FAM13A	family with sequence similarity 13 member A
216058_s_at	2.03e-64	9.11e-69	21142365	145921461	2.24677	CYP2C19	cytochrome P450 family 2 subfamily C member 19
203908_at	2.07e-55	9.28e-60	19156265	125245121	2.24853	SLC4A4	solute carrier family 4 member 4
207041_at	2.24e-60	1.01e-64	20251504	136639446	2.2511	MASP2	mannan binding lectin serine peptidase 2
220496_at	3.54e-117	1.59e-121	33249813	266991104	2.25148	CLEC1B	C-type lectin domain family 1 member B
206610_s_at	3.14e-83	1.41e-87	25316848	189101288	2.25446	F11	coagulation factor XI
211138_s_at	1.66e-60	7.43e-65	20280569	136942209	2.26188	KMO	kynurenine 3-monooxygenase (kynurenine 3-hydroxylase)
218532_s_at	2.48e-65	1.11e-69	21343599	148017842	2.26368	FAM134B	family with sequence similarity 134 member B
218541_s_at	8.89e-65	3.99e-69	21221263	146743433	2.26627	C8orf4	chromosome 8 open reading frame 4
210377_at	2.00e-75	8.97e-80	2357461	171186993	2.27311	ACSM3	acyl-CoA synthetase medium-chain family member 3
220148_at	3.54e-51	1.59e-55	18218405	115529397	2.2749	ALDH8A1	aldehyde dehydrogenase 8 family member A1
214420_s_at	6.05e-92	2.72e-96	272905	209103838	2.28097	CYP2C9	cytochrome P450 family 2 subfamily C member 9
207096_at	6.75e-42	3.03e-46	16136261	94239806	2.28964	SAA4	serum amyloid A4, constitutive
214677_x_at	1.02e-20	4.59e-25	11017348	45733334	2.29745	IGLJ3///IGLV2-14///IGLV3-25///IGLV4-3///IGL	immunoglobulin lambda joining 3///immunoglobulin lambda variable 2-14///immunoglobulin lambda variable 3-25///immunoglobulin lambda variable 4-3///immunoglobulin lambda locus
221848_at	3.36e-89	1.51e-93	26665254	202805363	2.30142	ZGPAT	zinc finger CCCH-type and G-patch domain containing
212143_s_at	1.45e-61	6.50e-66	20513769	139371707	2.30385	IGFBP3	insulin like growth factor binding protein 3
220186_s_at	1.32e-89	5.91e-94	26757719	20373917	2.30583	CDHR2	cadherin related family member 2
205384_at	1.39e-50	6.24e-55	18086348	114166018	2.31698	FXYD1	FXYD domain containing ion transport regulator 1
205306_x_at	1.83e-60	8.24e-65	20270722	136839633	2.3234	KMO	kynurenine 3-monooxygenase (kynurenine 3-hydroxylase)
216381_x_at	9.14e-61	4.11e-65	20337373	137533947	2.36192	AKR7A3	aldo-keto reductase family 7 member A3
209365_s_at	7.84e-158	3.52e-162	43970224	360104658	2.38383	ECM1	extracellular matrix protein 1
206916_x_at	2.01e-66	9.02e-71	21584031	150521868	2.41343	TAT	tyrosine aminotransferase
57539_at	9.49e-89	4.26e-93	265628	201769752	2.41348	ZGPAT	zinc finger CCCH-type and G-patch domain containing
206680_at	6.25e-91	2.81e-95	27059	206776183	2.41828	CD5L	CD5 molecule like
207202_s_at	2.85e-60	1.28e-64	2022842	136399002	2.42236	NR1I2	nuclear receptor subfamily 1 group I member 2
203666_at	4.54e-90	2.04e-94	26862727	20479867	2.43145	CXCL12	C-X-C motif chemokine ligand 12
206119_at	1.48e-41	6.66e-46	16058447	93454953	2.43927	BHMT	betaine--homocysteine S-methyltransferase
209531_at	6.71e-93	3.01e-97	27508965	211295589	2.44185	GSTZ1	glutathione S-transferase zeta 1
202237_at	1.12e-37	5.02e-42	1516987	84566187	2.44496	NNMT	nicotinamide N-methyltransferase
209696_at	5.18e-69	2.32e-73	22155119	156464854	2.45362	FBP1	fructose-bisphosphatase 1
210168_at	6.79e-53	3.05e-57	18599343	119469314	2.45547	C6	complement component 6
89977_at	2.55e-52	1.15e-56	18471824	118149335	2.46095	ACSM5	acyl-CoA synthetase medium-chain family member 5
202768_at	3.65e-58	1.64e-62	19763951	131563031	2.46661	FOSB	FosB proto-oncogene, AP-1 transcription factor subunit
214413_at	1.06e-66	4.77e-71	2164501	151156799	2.47198	TAT	tyrosine aminotransferase
206541_at	1.99e-75	8.96e-80	23574794	171188888	2.47473	KLKB1	kallikrein B1
205363_at	4.97e-55	2.23e-59	19072011	124370301	2.47607	BBOX1	gamma-butyrobetaine hydroxylase 1
210143_at	4.23e-70	1.90e-74	22395401	158962636	2.47877	ANXA10	annexin A10
207874_s_at	1.81e-38	8.11e-43	15352449	86380769	2.48035	CFHR4	complement factor H related 4
212185_x_at	4.68e-75	2.10e-79	23492599	170338981	2.48877	MT2A	metallothionein 2A
211430_s_at	1.61e-20	7.21e-25	10965299	45285453	2.49906	IGHV4-31///IGHM///IGHG3///IGHG2///IGHG1///IGH///IFI6///F7	immunoglobulin heavy variable 4-31///immunoglobulin heavy constant mu///immunoglobulin heavy constant gamma 3 (G3m marker)///immunoglobulin heavy constant gamma 2 (G2m marker)///immunoglobulin heavy constant gamma 1 (G1m marker)///immunoglobulin heavy locus///interferon alpha inducible protein 6///coagulation factor VII
211231_x_at	2.19e-80	9.84e-85	24679553	182572674	2.52144	CYP4A11	cytochrome P450 family 4 subfamily A member 11
221008_s_at	7.01e-39	3.15e-43	15447009	87323091	2.52462	ETNPPL	ethanolamine-phosphate phospho-lyase
209612_s_at	2.01e-43	9.03e-48	16482115	97739315	2.53073	ADH1B	alcohol dehydrogenase 1B (class I), beta polypeptide
214478_at	4.89e-42	2.20e-46	16167979	94559986	2.53368	SPP2	secreted phosphoprotein 2
206305_s_at	6.27e-65	2.82e-69	21254628	147091026	2.53908	C8A	complement component 8 alpha subunit
220878_at	1.14e-75	5.10e-80	23629033	171749521	2.54082
217127_at	9.21e-55	4.14e-59	19012765	123755347	2.55516	CTH	cystathionine gamma-lyase
204955_at	1.06e-91	4.77e-96	27234571	208541971	2.56602	SRPX	sushi repeat containing protein, X-linked
209975_at	8.69e-31	3.90e-35	13547955	68775189	2.58946	CYP2E1	cytochrome P450 family 2 subfamily E member 1
206938_at	2.02e-98	9.09e-103	28781371	22396342	2.59996	SRD5A2	steroid 5 alpha-reductase 2
211456_x_at	2.10e-75	9.41e-80	23570012	171139459	2.60443	MT1HL1	metallothionein 1H-like 1
219733_s_at	4.45e-61	2.00e-65	20406365	138252692	2.60609	SLC27A5	solute carrier family 27 member 5
209335_at	1.67e-88	7.52e-93	26506853	201203829	2.62638	DCN	decorin
220017_x_at	3.95e-50	1.77e-54	17985549	113126277	2.64585	CYP2C9	cytochrome P450 family 2 subfamily C member 9
207218_at	9.55e-45	4.29e-49	16780779	100774972	2.65544	F9	coagulation factor IX
203131_at	5.60e-55	2.52e-59	19060525	124251074	2.65919	PDGFRA	platelet derived growth factor receptor alpha
207804_s_at	1.97e-117	8.85e-122	33312144	267574198	2.6746	FCN2	ficolin 2
209774_x_at	3.30e-59	1.48e-63	19994201	133959802	2.68391	CXCL2	C-X-C motif chemokine ligand 2
202238_s_at	4.83e-41	2.17e-45	15941694	92279166	2.70314	NNMT	nicotinamide N-methyltransferase
216661_x_at	6.14e-55	2.76e-59	19051737	124159845	2.70318	CYP2C9	cytochrome P450 family 2 subfamily C member 9
205498_at	4.96e-61	2.23e-65	20395941	138144091	2.71232	GHR	growth hormone receptor
220116_at	8.59e-74	3.86e-78	23212216	167437109	2.72107	KCNN2	potassium calcium-activated channel subfamily N member 2
207584_at	3.16e-101	1.42e-105	29435047	230403528	2.73648	LPA	lipoprotein(a)
208937_s_at	7.87e-74	3.53e-78	23220716	167525137	2.74429	ID1	inhibitor of DNA binding 1, HLH protein
207718_x_at	9.92e-81	4.46e-85	2475647	183362225	2.74975	CYP2A13///CYP2A7P1///CYP2A7///CYP2A6	cytochrome P450 family 2 subfamily A member 13///cytochrome P450 family 2 subfamily A member 7 pseudogene 1///cytochrome P450 family 2 subfamily A member 7///cytochrome P450 family 2 subfamily A member 6
216025_x_at	1.99e-52	8.92e-57	18496068	118400211	2.76614	CYP2C9///CYP2C19	cytochrome P450 family 2 subfamily C member 9///cytochrome P450 family 2 subfamily C member 19
205998_x_at	1.88e-73	8.45e-78	23136756	166655442	2.80574	CYP3A4	cytochrome P450 family 3 subfamily A member 4
205225_at	2.78e-113	1.25e-117	32301263	258058008	2.81877	ESR1	estrogen receptor 1
205019_s_at	8.02e-151	3.60e-155	4200104	344067999	2.84593	VIPR1	vasoactive intestinal peptide receptor 1
216336_x_at	3.17e-76	1.43e-80	23752108	173021062	2.84667	MT1M	metallothionein 1M
205433_at	1.63e-49	7.30e-54	1784868	11171584	2.86037	BCHE	butyrylcholinesterase
214421_x_at	3.11e-52	1.40e-56	18452734	117951817	2.87063	CYP2C9	cytochrome P450 family 2 subfamily C member 9
201694_s_at	1.46e-85	6.55e-90	25841769	194454735	2.88495	EGR1	early growth response 1
206753_at	3.50e-70	1.57e-74	22413407	159149737	2.88564	RDH16	retinol dehydrogenase 16 (all-trans)
217558_at	4.22e-56	1.89e-60	19308701	126828663	2.88611	CYP2C9	cytochrome P450 family 2 subfamily C member 9
204704_s_at	3.77e-52	1.69e-56	18434226	11776035	2.90081	ALDOB	aldolase, fructose-bisphosphate B
208383_s_at	2.04e-49	9.16e-54	17826712	111489614	2.91034	PCK1	phosphoenolpyruvate carboxykinase 1
205404_at	1.00e-39	4.51e-44	15640541	89256877	2.91918	HSD11B1	hydroxysteroid 11-beta dehydrogenase 1
207407_x_at	3.28e-66	1.47e-70	21537207	150034281	2.93201	CYP4A11	cytochrome P450 family 4 subfamily A member 11
204719_at	5.79e-61	2.60e-65	20381027	137988723	2.96162	ABCA8	ATP binding cassette subfamily A member 8
217319_x_at	3.72e-74	1.67e-78	23292941	168272994	2.9706	LOC654164///CYP4A22///CYP4A11	similar to cytochrome P450, family 4, subfamily A, polypeptide 22///cytochrome P450 family 4 subfamily A member 22///cytochrome P450 family 4 subfamily A member 11
210328_at	4.65e-52	2.09e-56	18414149	117552673	2.98568	GNMT	glycine N-methyltransferase
209541_at	7.51e-68	3.37e-72	21898752	153797978	3.00541	IGF1	insulin like growth factor 1
204428_s_at	1.69e-124	7.58e-129	35065532	28377704	3.02326	LCAT	lecithin-cholesterol acyltransferase
207027_at	4.51e-79	2.03e-83	2438617	17955726	3.03913	HGFAC	HGF activator
206262_at	3.00e-50	1.35e-54	18011986	113398896	3.04284	ADH1C///ADH1B///ADH1A	alcohol dehydrogenase 1C (class I), gamma polypeptide///alcohol dehydrogenase 1B (class I), beta polypeptide///alcohol dehydrogenase 1A (class I), alpha polypeptide
211813_x_at	7.56e-75	3.40e-79	23446326	169860358	3.0717	DCN	decorin
219954_s_at	6.75e-74	3.03e-78	23235402	167677224	3.07721	GBA3	glucosylceramidase beta 3 (gene/pseudogene)
206461_x_at	3.32e-77	1.49e-81	23970218	175272255	3.08379	MT1H	metallothionein 1H
205695_at	4.09e-41	1.84e-45	15958269	92445959	3.09464	SDS	serine dehydratase
208367_x_at	1.02e-56	4.57e-61	19445074	128246122	3.1229	CYP3A4	cytochrome P450 family 3 subfamily A member 4
1431_at	6.08e-36	2.73e-40	1476714	80587669	3.13156	CYP2E1	cytochrome P450 family 2 subfamily E member 1
209976_s_at	1.90e-37	8.54e-42	15116456	84036575	3.1317	CYP2E1	cytochrome P450 family 2 subfamily E member 1
217022_s_at	2.51e-51	1.13e-55	182514	115870249	3.17028	IGHA2///IGHA1	immunoglobulin heavy constant alpha 2 (A2m marker)///immunoglobulin heavy constant alpha 1
212859_x_at	3.83e-72	1.72e-76	22846921	163650657	3.1748	MT1E	metallothionein 1E
206024_at	5.27e-43	2.37e-47	16387358	96778763	3.18237	HPD	4-hydroxyphenylpyruvate dioxygenase
208147_s_at	5.43e-53	2.44e-57	18620887	119692418	3.18362	CYP2C8	cytochrome P450 family 2 subfamily C member 8
204326_x_at	9.64e-79	4.33e-83	24312652	178800724	3.18766	MT1X	metallothionein 1X
201893_x_at	2.89e-71	1.30e-75	22653015	16163836	3.20123	DCN	decorin
202992_at	3.88e-77	1.74e-81	23955163	175116959	3.28546	C7	complement component 7
211896_s_at	1.16e-74	5.21e-79	23405116	169433995	3.31265	DCN	decorin
205999_x_at	1.32e-55	5.92e-60	19199486	125694007	3.32322	CYP3A4	cytochrome P450 family 3 subfamily A member 4
205866_at	2.22e-131	9.99e-136	36813697	299544591	3.36768	FCN3	ficolin 3
214621_at	6.13e-75	2.75e-79	23466533	170069379	3.39907	GYS2	glycogen synthase 2
220432_s_at	2.13e-98	9.58e-103	28776086	223911162	3.41071	CYP39A1	cytochrome P450 family 39 subfamily A member 1
210524_x_at	1.50e-91	6.72e-96	27200574	208200288	3.42242
205531_s_at	2.50e-77	1.12e-81	23997632	175555008	3.43636	GLS2	glutaminase 2
218002_s_at	3.81e-149	1.71e-153	41538162	340230559	3.46329	CXCL14	C-X-C motif chemokine ligand 14
206755_at	6.84e-102	3.07e-106	29590502	231928064	3.46567	CYP2B6	cytochrome P450 family 2 subfamily B member 6
220801_s_at	1.89e-71	8.48e-76	22693723	162060935	3.46863	HAO2	hydroxyacid oxidase 2
204745_x_at	5.74e-82	2.58e-86	25033631	186203719	3.48659	MT1G	metallothionein 1G
217165_x_at	2.04e-89	9.16e-94	26714378	203301562	3.50289	MT1F	metallothionein 1F
207244_x_at	1.46e-74	6.54e-79	23383088	169206058	3.51122	CYP2A6	cytochrome P450 family 2 subfamily A member 6
207262_at	2.56e-102	1.15e-106	29690362	232905946	3.5305	APOF	apolipoprotein F
206354_at	8.94e-58	4.01e-62	19678187	130670624	3.55343	SLCO1B3	solute carrier organic anion transporter family member 1B3
222083_at	6.97e-87	3.13e-91	2614003	19748624	3.5683	GLYAT	glycine-N-acyltransferase
206754_s_at	2.90e-78	1.30e-82	24205829	177700818	3.607	CYP2B7P	cytochrome P450 family 2 subfamily B member 7, pseudogene
209189_at	1.45e-102	6.49e-107	29748784	233477516	3.73153	FOS	Fos proto-oncogene, AP-1 transcription factor subunit
206727_at	2.48e-60	1.11e-64	20241889	136539297	3.74872	C9	complement component 9
211295_x_at	1.52e-73	6.81e-78	23157586	166871239	3.81024	CYP2A6	cytochrome P450 family 2 subfamily A member 6
206797_at	3.71e-110	1.66e-114	31548672	250891628	3.82383	NAT2	N-acetyltransferase 2
214320_x_at	4.62e-71	2.07e-75	22607864	161169569	3.95498	CYP2A6	cytochrome P450 family 2 subfamily A member 6
1494_f_at	4.49e-71	2.02e-75	22610485	161196792	4.07212	CYP2A6	cytochrome P450 family 2 subfamily A member 6
207201_s_at	1.19e-68	5.36e-73	22075004	155631654	4.07721	SLC22A1	solute carrier family 22 member 1
217546_at	4.63e-86	2.08e-90	25954366	195600059	4.13674	MT1M	metallothionein 1M
207609_s_at	8.22e-127	3.69e-131	35648406	289077326	4.22576	CYP1A2	cytochrome P450 family 1 subfamily A member 2
220491_at	4.40e-96	1.97e-100	28240684	218601242	5.44511	HAMP	hepcidin antimicrobial peptide
211978_x_at	8.08e-91	3.63e-95	-27033511	206519583	-0.78364746	PPIA	peptidylprolyl isomerase A
211378_x_at	1.08e-89	4.84e-94	-26777304	203936852	-0.79494068	PPIA	peptidylprolyl isomerase A
211765_x_at	1.65e-86	7.41e-91	-26055501	196627872	-0.81117211	PPIA	peptidylprolyl isomerase A
201293_x_at	1.78e-86	7.98e-91	-26048164	196553342	-0.81003391	PPIA	peptidylprolyl isomerase A
212661_x_at	8.26e-86	3.71e-90	-25897486	195021619	-0.79163348	PPIA	peptidylprolyl isomerase A
202244_at	2.57e-80	1.16e-84	-24663889	182411827	-0.92695912	PSMB4	proteasome subunit beta 4
200829_x_at	4.54e-80	2.04e-84	-24608826	18184628	-0.92337043	ZNF207	zinc finger protein 207
201268_at	1.60e-70	7.19e-75	-22488493	159929818	-0.97117993	NME1-NME2///NME2	NME1-NME2 readthrough///NME/NM23 nucleoside diphosphate kinase 2
201342_at	2.01e-70	9.03e-75	-2246665	159702915	-0.89862906	SNRPC	small nuclear ribonucleoprotein polypeptide C
200703_at	2.58e-70	1.16e-74	-22442812	159455254	-0.9365498	DYNLL1	dynein light chain LC8-type 1
218233_s_at	4.54e-70	2.04e-74	-22388502	158890946	-0.75297336	PRICKLE4	prickle planar cell polarity protein 4
200068_s_at	1.21e-68	5.42e-73	-22074038	155621602	-0.857169	CANX	calnexin
213491_x_at	1.43e-68	6.40e-73	-22057987	155454647	-0.77123695	RPN2	ribophorin II
46323_at	1.65e-68	7.42e-73	-22043888	155307986	-0.96725701	CANT1	calcium activated nucleotidase 1
200062_s_at	2.97e-68	1.33e-72	-21987596	15472239	-0.69055495	RPL30	ribosomal protein L30
213399_x_at	1.30e-67	5.83e-72	-21846275	153251866	-0.7941934	RPN2	ribophorin II
205858_at	4.65e-67	2.09e-71	21724078	151979956	0.82413191	NGFR	nerve growth factor receptor
200765_x_at	4.05e-66	1.82e-70	-2151678	149821563	-0.95945797	CTNNA1	catenin alpha 1
200792_at	5.57e-66	2.50e-70	-2148646	149505805	-0.86974044	XRCC6	X-ray repair cross complementing 6
201453_x_at	8.24e-66	3.70e-70	-21448857	14911418	-0.89711164	RHEB	Ras homolog enriched in brain
221498_at	1.34e-65	6.02e-70	-21402298	148629247	-0.97039198	SNX27	sorting nexin family member 27
206450_at	1.38e-65	6.21e-70	21399373	14859878	0.94484175	DBH	dopamine beta-hydroxylase
218061_at	1.06e-64	4.77e-69	-21204287	146566586	-0.83090464	MEA1	male-enhanced antigen 1
205644_s_at	1.12e-63	5.04e-68	-20978723	144216441	-0.79936028	SNRPG	small nuclear ribonucleoprotein polypeptide G
218239_s_at	2.13e-63	9.56e-68	-20917384	143577298	-0.9504329	GTPBP4	GTP binding protein 4
204134_at	3.72e-63	1.67e-67	20863915	143020157	0.92281158	PDE2A	phosphodiesterase 2A
202475_at	2.05e-62	9.20e-67	-20700834	14132085	-0.94635981	TMEM147	transmembrane protein 147
220112_at	2.64e-62	1.18e-66	20676669	141069047	0.58410607	ANKRD55	ankyrin repeat domain 55
219029_at	2.74e-62	1.23e-66	-20673049	14103133	-0.93659821	TMEM267	transmembrane protein 267
202395_at	3.17e-62	1.42e-66	-20659007	140885014	-0.95865145	NSF	N-ethylmaleimide sensitive factor, vesicle fusing ATPase
200021_at	3.33e-62	1.50e-66	-20654265	140835604	-0.70148253	CFL1	cofilin 1
206856_at	2.02e-61	9.05e-66	20482053	139041253	0.73060037	LILRB5	leukocyte immunoglobulin like receptor B5
212857_x_at	2.33e-61	1.04e-65	-20468312	138898095	-0.90553268	SUB1	SUB1 homolog, transcriptional regulator
217917_s_at	2.98e-60	1.34e-64	-20224182	13635486	-0.73791773	DYNLRB1	dynein light chain roadblock-type 1
221685_s_at	3.05e-60	1.37e-64	-20222076	136332922	-0.94490753	SPDL1	spindle apparatus coiled-coil protein 1
202276_at	3.07e-60	1.38e-64	-20221408	136325967	-0.5824929	SHFM1	split hand/foot malformation (ectrodactyly) type 1
202029_x_at	3.09e-60	1.39e-64	-20220906	13632073	-0.54604768	RPL38	ribosomal protein L38
204763_s_at	4.83e-60	2.17e-64	20178067	135874538	0.89593171	GNAO1	G protein subunit alpha o1
207168_s_at	6.18e-60	2.77e-64	-20154559	135629694	-0.94490638	H2AFY	H2A histone family member Y
203800_s_at	6.88e-60	3.09e-64	-20144271	135522549	-0.93847225	MRPS14	mitochondrial ribosomal protein S14
213608_s_at	7.28e-60	3.27e-64	-20138866	135466257	-0.93308605	SRRD	SRR1 domain containing
200594_x_at	7.38e-60	3.31e-64	-20137554	135452589	-0.76551279	HNRNPU	heterogeneous nuclear ribonucleoprotein U
218269_at	9.44e-60	4.24e-64	-20113939	135206656	-0.94999656	DROSHA	drosha ribonuclease III
202810_at	2.47e-59	1.11e-63	-20021902	134248229	-0.68598364	DRG1	developmentally regulated GTP binding protein 1
206706_at	5.22e-59	2.34e-63	19950262	133502324	0.62462574	NTF3	neurotrophin 3
222039_at	6.43e-59	2.89e-63	-19930281	133294301	-0.89727554	KIF18B	kinesin family member 18B
202868_s_at	7.28e-59	3.27e-63	-19918324	133169826	-0.92857296	POP4	POP4 homolog, ribonuclease P/MRP subunit
218213_s_at	1.03e-58	4.63e-63	-19884968	132822588	-0.84272149	TMEM258	transmembrane protein 258
213801_x_at	1.57e-58	7.06e-63	-19844702	132403458	-0.78055707	RPSAP19///RPSAP58///RPSAP12///RPSA	ribosomal protein SA pseudogene 19///ribosomal protein SA pseudogene 58///ribosomal protein SA pseudogene 12///ribosomal protein SA
218253_s_at	1.69e-58	7.61e-63	-19837516	132328663	-0.94905716	EIF2D	eukaryotic translation initiation factor 2D
220367_s_at	1.89e-58	8.50e-63	-19826897	132218129	-0.82692508	SAP130	Sin3A associated protein 130
200877_at	3.36e-58	1.51e-62	-1977191	131645858	-0.97062077	CCT4	chaperonin containing TCP1 subunit 4
201199_s_at	8.57e-58	3.85e-62	-19682238	130712769	-0.84003251	PSMD1	proteasome 26S subunit, non-ATPase 1
200757_s_at	1.46e-57	6.56e-62	-19631075	13018049	-0.98279428	CALU	calumenin
200037_s_at	1.98e-57	8.87e-62	-19602233	129880467	-0.91692857	LOC653972///CBX3	similar to chromobox homolog 3///chromobox 3
212861_at	2.03e-57	9.13e-62	-19599512	12985216	-0.92798058	MFSD5	major facilitator superfamily domain containing 5
215178_x_at	2.48e-57	1.12e-61	19580225	129651551	0.78773236	NAAA	N-acylethanolamine acid amidase
209054_s_at	5.66e-57	2.54e-61	-19501257	12883029	-0.93829853	WHSC1	Wolf-Hirschhorn syndrome candidate 1
204301_at	5.94e-57	2.67e-61	19496637	128782248	0.92750157	KBTBD11	kelch repeat and BTB domain containing 11
200627_at	7.02e-57	3.15e-61	-19480628	128615792	-0.87830503	PTGES3	prostaglandin E synthase 3
212688_at	8.07e-57	3.63e-61	-19467281	128477006	-0.90926479	PIK3CB	phosphatidylinositol-4,5-bisphosphate 3-kinase catalytic subunit beta
217880_at	9.30e-57	4.18e-61	-19453716	128335978	-0.72392844	CDC27	cell division cycle 27
203550_s_at	1.24e-56	5.55e-61	-19426507	128053097	-0.85724987	FAM189B	family with sequence similarity 189 member B
57163_at	1.62e-56	7.30e-61	-19400239	127780026	-0.84285692	ELOVL1	ELOVL fatty acid elongase 1
209015_s_at	1.71e-56	7.66e-61	-19395519	127730963	-0.91717661	DNAJB6	DnaJ heat shock protein family (Hsp40) member B6
217918_at	2.03e-56	9.12e-61	-19378881	127558028	-0.850222	DYNLRB1	dynein light chain roadblock-type 1
203484_at	2.19e-56	9.84e-61	-19371559	127481916	-0.96592797	SEC61G	Sec61 translocon gamma subunit
221970_s_at	2.65e-55	1.19e-59	-19132523	124998573	-0.87762353	NOL11	nucleolar protein 11
200988_s_at	3.16e-55	1.42e-59	-19115469	124821488	-0.61282696	PSME3	proteasome activator subunit 3
209974_s_at	5.08e-55	2.28e-59	-19069964	124349053	-0.97434519	BUB3	BUB3, mitotic checkpoint protein
215640_at	6.06e-55	2.72e-59	19052973	124172677	0.77128191	TBC1D2B	TBC1 domain family member 2B
212405_s_at	6.15e-55	2.76e-59	-19051649	12415894	-0.74598283	METTL13	methyltransferase like 13
200095_x_at	7.78e-55	3.49e-59	-19029041	123924271	-0.62595326	RPS10	ribosomal protein S10
219275_at	7.99e-55	3.59e-59	-19026448	123897364	-0.90715048	PDCD5	programmed cell death 5
219588_s_at	8.16e-55	3.66e-59	-19024455	123876681	-0.96113565	NCAPG2	non-SMC condensin II complex subunit G2
202153_s_at	1.12e-54	5.02e-59	-18994252	123563227	-0.86537302	NUP62	nucleoporin 62
217519_at	1.17e-54	5.25e-59	18989869	123517744	0.69864856	MACF1	microtubule-actin crosslinking factor 1
203022_at	1.27e-54	5.69e-59	-18982115	123437283	-0.98855478	RNASEH2A	ribonuclease H2 subunit A
205740_s_at	1.44e-54	6.45e-59	-18970166	123313293	-0.75102783	RBM42	RNA binding motif protein 42
208678_at	1.86e-54	8.35e-59	-18945327	123055578	-0.82131519	ATP6V1E1	ATPase H+ transporting V1 subunit E1
202322_s_at	2.48e-54	1.12e-58	-18917484	122766725	-0.93183389	GGPS1	geranylgeranyl diphosphate synthase 1
203077_s_at	3.00e-54	1.35e-58	-18899318	122578297	-0.8349737	SMAD2	SMAD family member 2
201608_s_at	3.84e-54	1.72e-58	-1887571	12233343	-0.76126071	PWP1	PWP1 homolog, endonuclein
211542_x_at	4.14e-54	1.86e-58	-1886833	122256898	-0.75233644	RPS10	ribosomal protein S10
208805_at	4.28e-54	1.92e-58	-18865169	12222411	-0.71758495	PSMA6	proteasome subunit alpha 6
202836_s_at	4.32e-54	1.94e-58	-18864374	122215867	-0.92556145	TXNL4A	thioredoxin like 4A
200817_x_at	5.13e-54	2.31e-58	-18847719	122043159	-0.73350068	RPS10	ribosomal protein S10
214737_x_at	8.58e-54	3.85e-58	-18798318	121530949	-0.57021044	HNRNPC	heterogeneous nuclear ribonucleoprotein C (C1/C2)
213828_x_at	9.72e-54	4.37e-58	-18786349	121406862	-0.79460777	H3F3AP6///H3F3AP4///H3F3A	H3 histone, family 3A, pseudogene 6///H3 histone, family 3A, pseudogene 4///H3 histone, family 3A
203732_at	9.78e-54	4.39e-58	-18785785	121401021	-0.87844675	TRIP4	thyroid hormone receptor interactor 4
204744_s_at	1.64e-53	7.37e-58	-1873605	120885521	-0.99127065	IARS	isoleucyl-tRNA synthetase
212407_at	2.02e-53	9.07e-58	-18716081	120678586	-0.96063365	METTL13	methyltransferase like 13
212561_at	2.56e-53	1.15e-57	-18693282	120442347	-0.83097098	DENND5A	DENN domain containing 5A
200834_s_at	2.59e-53	1.16e-57	-18692208	120431225	-0.79544467	RPS21	ribosomal protein S21
207812_s_at	2.59e-53	1.16e-57	-18692159	120430711	-0.99344697	GORASP2	golgi reassembly stacking protein 2
200943_at	2.90e-53	1.30e-57	-18681388	120319122	-0.86906264	HMGN1	high mobility group nucleosome binding domain 1
213165_at	3.86e-53	1.73e-57	-18653686	120032141	-0.93592283	CEP350	centrosomal protein 350
204977_at	4.61e-53	2.07e-57	-18636706	119856263	-0.80071566	DDX10	DEAD-box helicase 10
221654_s_at	4.64e-53	2.08e-57	-18636114	119850125	-0.89774108	USP3	ubiquitin specific peptidase 3
203155_at	6.65e-53	2.99e-57	-18601422	119490843	-0.89294178	SETDB1	SET domain bifurcated 1
204511_at	8.77e-53	3.94e-57	18574717	119214318	0.62881464	FARP2	FERM, ARH/RhoGEF and pleckstrin domain protein 2
202306_at	9.82e-53	4.41e-57	-18563837	119101682	-0.82611941	POLR2G	RNA polymerase II subunit G
200057_s_at	1.10e-52	4.96e-57	-18552536	118984683	-0.69159234	NONO	non-POU domain containing, octamer-binding
200891_s_at	1.16e-52	5.19e-57	-18548223	118940034	-0.8222605	SSR1	signal sequence receptor subunit 1
221873_at	1.20e-52	5.40e-57	-18544365	118900097	-0.9441059	ZNF143	zinc finger protein 143
217774_s_at	1.27e-52	5.70e-57	-18539221	118846842	-0.68408359	TRMT112	tRNA methyltransferase 11-2 homolog (S. cerevisiae)
200025_s_at	1.42e-52	6.38e-57	-18528254	118733322	-0.58140188	RPL27	ribosomal protein L27
200944_s_at	1.46e-52	6.58e-57	-18525376	118703537	-0.96924188	HMGN1	high mobility group nucleosome binding domain 1
55065_at	1.85e-52	8.31e-57	-18502886	118470761	-0.99668711	MARK4	microtubule affinity regulating kinase 4
202200_s_at	2.23e-52	1.00e-56	-18484844	118284053	-0.9775586	SRPK1	SRSF protein kinase 1
209523_at	2.60e-52	1.17e-56	-18469937	118129811	-0.97423925	TAF2	TATA-box binding protein associated factor 2
212519_at	2.64e-52	1.19e-56	-18468526	118115208	-0.93923066	UBE2E1	ubiquitin conjugating enzyme E2 E1
209647_s_at	2.79e-52	1.25e-56	-18463475	118062942	-0.99185879	SOCS5	suppressor of cytokine signaling 5
201458_s_at	2.94e-52	1.32e-56	-1845814	118007749	-0.81705393	BUB3	BUB3, mitotic checkpoint protein
219539_at	3.74e-52	1.68e-56	-1843519	117770324	-0.63847178	GEMIN6	gem nuclear organelle associated protein 6
212626_x_at	4.02e-52	1.81e-56	-18428061	117696578	-0.5363015	HNRNPC	heterogeneous nuclear ribonucleoprotein C (C1/C2)
200932_s_at	4.39e-52	1.97e-56	-1841958	117608852	-0.57396741	DCTN2	dynactin subunit 2
217286_s_at	5.69e-52	2.55e-56	-18394708	117351599	-0.83753238	NDRG3	NDRG family member 3
206364_at	6.61e-52	2.97e-56	-18380208	117201656	-0.97419386	KIF14	kinesin family member 14
209103_s_at	7.77e-52	3.49e-56	-18364634	117040617	-0.94955758	UFD1L	ubiquitin fusion degradation 1 like (yeast)
216295_s_at	8.55e-52	3.84e-56	-18355453	116945691	-0.85170925	CLTA	clathrin light chain A
208755_x_at	9.39e-52	4.22e-56	-18346339	116851461	-0.71625884	H3F3AP4///H3F3A	H3 histone, family 3A, pseudogene 4///H3 histone, family 3A
202961_s_at	1.01e-51	4.53e-56	-18339376	116779471	-0.72692062	ATP5J2	ATP synthase, H+ transporting, mitochondrial Fo complex subunit F2
213804_at	1.11e-51	4.99e-56	18330196	11668457	0.712299	INPP5B	inositol polyphosphate-5-phosphatase B
212541_at	1.26e-51	5.65e-56	-18318162	116560175	-0.97035607	FLAD1	flavin adenine dinucleotide synthetase 1
200735_x_at	1.50e-51	6.73e-56	-18301254	116385415	-0.58194824	NACA	nascent polypeptide-associated complex alpha subunit
218578_at	1.54e-51	6.92e-56	-18298625	11635825	-0.76967359	CDC73	cell division cycle 73
212872_s_at	1.73e-51	7.75e-56	-18287741	11624576	-0.80940222	MED20	mediator complex subunit 20
201594_s_at	2.32e-51	1.04e-55	-18259262	115951487	-0.9767888	PPP4R1	protein phosphatase 4 regulatory subunit 1
202223_at	2.55e-51	1.14e-55	-18250123	115857064	-0.96985059	STT3A	STT3A, catalytic subunit of the oligosaccharyltransferase complex
201127_s_at	3.70e-51	1.66e-55	-18214091	115484844	-0.97967852	ACLY	ATP citrate lyase
208979_at	3.83e-51	1.72e-55	-18210831	115451173	-0.6969983	NCOA6	nuclear receptor coactivator 6
214193_s_at	3.87e-51	1.74e-55	-18209769	1154402	-0.84654989	DIEXF	digestive organ expansion factor homolog (zebrafish)
213427_at	4.35e-51	1.95e-55	-1819845	115323293	-0.99102698	RPP40	ribonuclease P/MRP subunit p40
201405_s_at	5.38e-51	2.42e-55	-18177966	115111759	-0.90769501	COPS6	COP9 signalosome subunit 6
218460_at	6.25e-51	2.81e-55	-18163532	114962714	-0.95993796	DNAAF5	dynein axonemal assembly factor 5
218272_at	6.34e-51	2.85e-55	18162234	114949318	0.99965362	TTC38	tetratricopeptide repeat domain 38
201857_at	7.99e-51	3.59e-55	-18139797	114717672	-0.63492198	ZFR	zinc finger RNA binding protein
211940_x_at	8.47e-51	3.80e-55	-18134197	114659866	-0.82416565	H3F3AP6///H3F3AP4///H3F3A	H3 histone, family 3A, pseudogene 6///H3 histone, family 3A, pseudogene 4///H3 histone, family 3A
215578_at	9.54e-51	4.28e-55	18122753	114541737	0.8733695	GPHN	gephyrin
213881_x_at	1.07e-50	4.80e-55	-18111802	114428711	-0.62462137	SUMO2	small ubiquitin-like modifier 2
201077_s_at	1.13e-50	5.08e-55	-1810628	114371712	-0.88369633	SNU13	SNU13 homolog, small nuclear ribonucleoprotein (U4/U6.U5)
201406_at	1.15e-50	5.15e-55	-18104859	114357051	-0.86886975	RPL36AP37///RPL36A	ribosomal protein L36a pseudogene 37///ribosomal protein L36a
207203_s_at	1.18e-50	5.31e-55	18102029	114327846	0.90599805	NR1I2	nuclear receptor subfamily 1 group I member 2
208820_at	1.33e-50	5.95e-55	-18090929	114213295	-0.98463467	PTK2	protein tyrosine kinase 2
205189_s_at	1.57e-50	7.04e-55	18074788	114046741	0.93438093	FANCC	Fanconi anemia complementation group C
201459_at	1.72e-50	7.74e-55	-18065598	113951922	-0.81446354	RUVBL2	RuvB like AAA ATPase 2
210386_s_at	2.45e-50	1.10e-54	-1803153	11360047	-0.80607288	MTX1	metaxin 1
203671_at	2.57e-50	1.16e-54	18026921	113552935	0.92108367	TPMT	thiopurine S-methyltransferase
217829_s_at	2.80e-50	1.26e-54	-18018652	113467645	-0.73905924	USP39	ubiquitin specific peptidase 39
208799_at	3.39e-50	1.52e-54	-18000296	113278344	-0.73894046	PSMB5	proteasome subunit beta 5
200830_at	3.61e-50	1.62e-54	-17994056	113213998	-0.97374953	PSMD2	proteasome 26S subunit, non-ATPase 2
212984_at	3.99e-50	1.79e-54	-17984547	11311595	-0.77916671	ATF2	activating transcription factor 2
210768_x_at	4.38e-50	1.97e-54	-17975388	113021515	-0.85703319	TMCO1	transmembrane and coiled-coil domains 1
218324_s_at	5.16e-50	2.32e-54	-17959674	112859517	-0.955981	SPATS2	spermatogenesis associated serine rich 2
202326_at	5.35e-50	2.40e-54	-17956105	11282273	-0.83276878	EHMT2	euchromatic histone lysine methyltransferase 2
207842_s_at	5.40e-50	2.42e-54	-17955339	112814831	-0.67751721	CASC3	cancer susceptibility candidate 3
203436_at	6.69e-50	3.00e-54	-17934526	112600301	-0.82430495	RPP30	ribonuclease P/MRP subunit p30
211946_s_at	6.91e-50	3.10e-54	-17931447	112568569	-0.90431612	PRRC2C	proline rich coiled-coil 2C
208775_at	8.12e-50	3.64e-54	-17915866	112408	-0.75684302	XPO1	exportin 1
219632_s_at	8.24e-50	3.70e-54	17914445	11239335	0.90941569	TRPV1	transient receptor potential cation channel subfamily V member 1
201524_x_at	8.71e-50	3.91e-54	-17909046	11233772	-0.70944514	UBE2N	ubiquitin conjugating enzyme E2 N
203012_x_at	1.08e-49	4.84e-54	-17888471	112125724	-0.52902193	RPL23A	ribosomal protein L23a
204788_s_at	1.28e-49	5.76e-54	-17871512	111951017	-0.88170712	PPOX	protoporphyrinogen oxidase
208834_x_at	1.46e-49	6.53e-54	-17859397	11182622	-0.48650697	RPL23A	ribosomal protein L23a
201027_s_at	1.65e-49	7.40e-54	-17847408	11170274	-0.7017412	EIF5B	eukaryotic translation initiation factor 5B
218708_at	1.84e-49	8.27e-54	-17836607	1115915	-0.93847794	NXT1	nuclear transport factor 2 like export factor 1
215017_s_at	1.86e-49	8.36e-54	-1783554	111580511	-0.98567083	FNBP1L	formin binding protein 1 like
207668_x_at	2.09e-49	9.38e-54	-17824431	111466121	-0.98516871	PDIA6	protein disulfide isomerase family A member 6
218117_at	2.35e-49	1.05e-53	-17813168	111350149	-0.71332658	RBX1	ring-box 1
210243_s_at	2.42e-49	1.08e-53	-1781035	111321133	-0.97410849	B4GALT3	beta-1,4-galactosyltransferase 3
216564_at	2.69e-49	1.21e-53	17799758	11121209	0.67680057
209326_at	3.36e-49	1.51e-53	-17778347	110991693	-0.93794871	SLC35A2	solute carrier family 35 member A2
214061_at	3.47e-49	1.56e-53	-17775263	110959941	-0.93819854	TBC1D31	TBC1 domain family member 31
213726_x_at	3.57e-49	1.60e-53	-17772662	110933178	-0.89693532	TUBB4B	tubulin beta 4B class IVb
203064_s_at	3.95e-49	1.77e-53	-17762694	110830589	-0.9507078	FOXK2	forkhead box K2
213699_s_at	4.11e-49	1.84e-53	-17758974	110792296	-0.76873419	YWHAQ	tyrosine 3-monooxygenase/tryptophan 5-monooxygenase activation protein theta
200614_at	4.70e-49	2.11e-53	-17745911	110657875	-0.6103239	CLTC	clathrin heavy chain
214764_at	5.21e-49	2.34e-53	-17735998	110555877	-0.7693134
35820_at	5.82e-49	2.61e-53	-17725188	110444656	-0.91800986	GM2A	GM2 ganglioside activator
203406_at	6.05e-49	2.72e-53	-17721398	110405668	-0.9155861	MFAP1	microfibrillar associated protein 1
200065_s_at	7.57e-49	3.40e-53	-17699739	11018287	-0.76499579	ARF1	ADP ribosylation factor 1
214454_at	9.69e-49	4.35e-53	17675802	109936691	0.84461763	ADAMTS2	ADAM metallopeptidase with thrombospondin type 1 motif 2
214003_x_at	1.05e-48	4.70e-53	-17668391	109860473	-0.48142202	RPS20	ribosomal protein S20
201092_at	1.15e-48	5.16e-53	-17659386	109767883	-0.80311928	RBBP7	RB binding protein 7, chromatin remodeling factor
218365_s_at	1.22e-48	5.50e-53	-17653112	109703376	-0.87155516	DARS2	aspartyl-tRNA synthetase 2, mitochondrial
207738_s_at	1.30e-48	5.86e-53	-17646985	109640384	-0.77958049	NCKAP1	NCK associated protein 1
200763_s_at	1.34e-48	6.00e-53	-17644663	109616518	-0.54219233	RPLP1	ribosomal protein lateral stalk subunit P1
208825_x_at	1.48e-48	6.64e-53	-17634827	109515401	-0.5303454	RPL23A	ribosomal protein L23a
203776_at	1.52e-48	6.83e-53	-17632162	109488003	-0.73147854	GPKOW	G-patch domain and KOW motifs
200863_s_at	1.60e-48	7.19e-53	-17627163	109436626	-0.76666735	RAB11A	RAB11A, member RAS oncogene family
203087_s_at	1.61e-48	7.25e-53	-17626378	109428555	-0.98703935	KIF2A	kinesin family member 2A
203502_at	1.67e-48	7.50e-53	-17623097	109394834	-0.78342491	BPGM	bisphosphoglycerate mutase
200987_x_at	1.90e-48	8.51e-53	-17610772	109268153	-0.77012698	PSME3	proteasome activator subunit 3
218935_at	2.06e-48	9.25e-53	17602707	109185273	0.94992385	EHD3	EH domain containing 3
209247_s_at	2.75e-48	1.24e-52	-17574619	108896665	-0.71770219	ABCF2	ATP binding cassette subfamily F member 2
211492_s_at	2.84e-48	1.28e-52	17571597	10886562	0.42696443	ADRA1A	adrenoceptor alpha 1A
208738_x_at	3.07e-48	1.38e-52	-17564079	108788388	-0.57440711	LOC728825///SUMO2P3///SUMO2	small ubiquitin-like modifier 2///SUMO2 pseudogene 3///small ubiquitin-like modifier 2
202758_s_at	3.10e-48	1.39e-52	-17563231	108779673	-0.91111763	RFXANK	regulatory factor X associated ankyrin containing protein
208977_x_at	3.59e-48	1.61e-52	-17548844	108631898	-0.93321571	TUBB4B	tubulin beta 4B class IVb
201068_s_at	3.81e-48	1.71e-52	-17543128	10857318	-0.74094858	PSMC2	proteasome 26S subunit, ATPase 2
221509_at	3.97e-48	1.78e-52	-17539202	10853286	-0.94118371	DENR	density regulated re-initiation and release factor
202911_at	4.01e-48	1.80e-52	-17538146	10852202	-0.98320984	MSH6	mutS homolog 6
202591_s_at	4.09e-48	1.84e-52	-17536255	108502595	-0.89926045	SSBP1	single stranded DNA binding protein 1
203160_s_at	4.78e-48	2.15e-52	-17521048	108346437	-0.93446787	RNF8	ring finger protein 8
202420_s_at	4.95e-48	2.22e-52	-17517702	108312073	-0.630737	DHX9	DEAH-box helicase 9
203983_at	5.36e-48	2.41e-52	-17509918	108232153	-0.9726727	TSNAX	translin associated factor X
218014_at	5.59e-48	2.51e-52	-17505956	10819147	-0.88831939	NUP85	nucleoporin 85
212412_at	6.65e-48	2.99e-52	17489007	108017471	0.80805954	PDLIM5	PDZ and LIM domain 5
213476_x_at	6.88e-48	3.09e-52	-1748569	107983423	-0.98713552	TUBB3	tubulin beta 3 class III
201898_s_at	6.91e-48	3.10e-52	-17485359	107980032	-0.93659515	UBE2A	ubiquitin conjugating enzyme E2 A
220108_at	7.29e-48	3.27e-52	17480144	107926496	0.57540668	GNA14	G protein subunit alpha 14
203119_at	7.89e-48	3.54e-52	-1747239	107846913	-0.83548168	CCDC86	coiled-coil domain containing 86
218336_at	7.90e-48	3.55e-52	-17472264	107845622	-0.84450204	PFDN2	prefoldin subunit 2
201515_s_at	8.09e-48	3.63e-52	-17469944	107821811	-0.80788849	TSN	translin
217750_s_at	8.55e-48	3.84e-52	-174646	107766964	-0.85133996	UBE2Z	ubiquitin conjugating enzyme E2 Z
202027_at	8.94e-48	4.01e-52	-17460309	107722923	-0.90551177	TMEM184B	transmembrane protein 184B
221922_at	8.99e-48	4.04e-52	-17459789	107717588	-0.92905214	GPSM2	G-protein signaling modulator 2
203654_s_at	1.30e-47	5.83e-52	-17424147	107351891	-0.80982075	COIL	coilin
203629_s_at	1.32e-47	5.93e-52	-17422432	107334292	-0.73610084	COG5	component of oligomeric golgi complex 5
212137_at	1.35e-47	6.07e-52	-17420227	107311679	-0.69537018	LARP1	La ribonucleoprotein domain family member 1
208843_s_at	1.35e-47	6.08e-52	-17419954	107308878	-0.89437532	GORASP2	golgi reassembly stacking protein 2
213092_x_at	1.36e-47	6.13e-52	-17419273	107301889	-0.98485139	DNAJC9	DnaJ heat shock protein family (Hsp40) member C9
221486_at	1.54e-47	6.91e-52	-17407508	107181213	-0.88498525	ENSA	endosulfine alpha
210087_s_at	1.67e-47	7.48e-52	-17399834	107102501	-0.99355975	MPZL1	myelin protein zero like 1
203046_s_at	2.17e-47	9.76e-52	-17374043	106838025	-0.8459448	TIMELESS	timeless circadian clock
219791_s_at	2.23e-47	9.99e-52	17371721	106814212	0.60672297	HAND2-AS1	HAND2 antisense RNA 1 (head to head)
213084_x_at	2.28e-47	1.02e-51	-17369284	106789232	-0.57633605	RPL23A	ribosomal protein L23a
209849_s_at	2.30e-47	1.03e-51	-17368446	106780637	-0.89732649	RAD51C	RAD51 paralog C
208635_x_at	2.32e-47	1.04e-51	-1736753	10677125	-0.59453969	NACA	nascent polypeptide-associated complex alpha subunit
207420_at	2.44e-47	1.10e-51	17362636	10672107	0.86872646	COLEC10	collectin subfamily member 10
220365_at	2.46e-47	1.11e-51	17361773	106712219	0.77449193	ALLC	allantoicase
213988_s_at	2.48e-47	1.11e-51	1736125	106706861	0.98603047	SAT1	spermidine/spermine N1-acetyltransferase 1
219129_s_at	2.73e-47	1.23e-51	-17351795	106609934	-0.71427562	SAP30L	SAP30 like
209572_s_at	2.75e-47	1.24e-51	-1735098	106601577	-0.87385904	EED	embryonic ectoderm development
201343_at	2.76e-47	1.24e-51	-17350894	106600694	-0.87137761	UBE2D2	ubiquitin conjugating enzyme E2 D2
214086_s_at	2.78e-47	1.25e-51	-17350135	106592916	-0.76847319	PARP2	poly(ADP-ribose) polymerase 2
208939_at	2.85e-47	1.28e-51	-17347778	106568753	-0.91245937	SEPHS1	selenophosphate synthetase 1
212467_at	2.94e-47	1.32e-51	-17344546	106535624	-0.70842801	DNAJC13	DnaJ heat shock protein family (Hsp40) member C13
212597_s_at	3.40e-47	1.53e-51	-17330506	106391728	-0.81376449	HMGXB4	HMG-box containing 4
220949_s_at	3.50e-47	1.57e-51	-17327801	106364005	-0.82374677	C7orf49	chromosome 7 open reading frame 49
201390_s_at	3.58e-47	1.61e-51	-17325543	10634086	-0.7068352	CSNK2B	casein kinase 2 beta
34868_at	3.62e-47	1.62e-51	-17324514	106330311	-0.88051453	SMG5	SMG5, nonsense mediated mRNA decay factor
205565_s_at	4.88e-47	2.19e-51	17295394	106031942	0.87507968	FXN	frataxin
219177_at	4.93e-47	2.22e-51	-17294307	106020797	-0.56431638	BRIX1	BRX1, biogenesis of ribosomes
81737_at	5.23e-47	2.35e-51	17288626	105962604	0.70550931	PDXDC1	pyridoxal dependent decarboxylase domain containing 1
203840_at	5.62e-47	2.53e-51	-1728159	105890523	-0.77067172	BLZF1	basic leucine zipper nuclear factor 1
200717_x_at	5.80e-47	2.60e-51	-17278603	105859927	-0.63508971	RPL7	ribosomal protein L7
202754_at	6.19e-47	2.78e-51	-17272254	105794902	-0.8264802	R3HDM1	R3H domain containing 1
202655_at	6.37e-47	2.86e-51	-17269384	105765508	-0.95137927	MANF	mesencephalic astrocyte derived neurotrophic factor
219862_s_at	7.05e-47	3.17e-51	-17259579	10566508	-0.98282084	NARF	nuclear prelamin A recognition factor
204318_s_at	7.37e-47	3.31e-51	-1725528	105621065	-0.95022693	GTSE1	G2 and S-phase expressed 1
201260_s_at	7.60e-47	3.41e-51	-17252314	105590689	-0.90802121	SYPL1	synaptophysin like 1
200593_s_at	8.30e-47	3.73e-51	-17243765	105503148	-0.89498419	HNRNPU	heterogeneous nuclear ribonucleoprotein U
203105_s_at	9.98e-47	4.48e-51	-17225818	1053194	-0.9220634	DNM1L	dynamin 1 like
201755_at	1.02e-46	4.59e-51	-1722352	10529588	-0.82756362	MCM5	minichromosome maintenance complex component 5
209903_s_at	1.04e-46	4.66e-51	-17221994	105280253	-0.96808146	ATR	ATR serine/threonine kinase
213247_at	1.06e-46	4.75e-51	17220024	105260083	0.83793349	SVEP1	sushi, von Willebrand factor type A, EGF and pentraxin domain containing 1
215791_at	1.16e-46	5.19e-51	17211525	105173092	0.86597731	ITSN1	intersectin 1
202916_s_at	1.28e-46	5.74e-51	-17201612	10507163	-0.84384957	FAM20B	family with sequence similarity 20 member B
201091_s_at	1.31e-46	5.88e-51	-17199334	10504831	-0.84045202	LOC653972///CBX3	similar to chromobox homolog 3///chromobox 3
209889_at	1.37e-46	6.15e-51	17194994	105003904	0.77295776	SEC31B	SEC31 homolog B, COPII coat complex component
203832_at	1.38e-46	6.22e-51	-17193945	10499316	-0.73804007	SNRPF	small nuclear ribonucleoprotein polypeptide F
214946_x_at	1.54e-46	6.90e-51	-17183749	10488883	-0.78839312	FAM21D///FAM21A///FAM21C	family with sequence similarity 21, member D///family with sequence similarity 21 member A///family with sequence similarity 21 member C
211933_s_at	1.81e-46	8.15e-51	-17167587	104723461	-0.77948525	HNRNPA3///HNRNPA3P1	heterogeneous nuclear ribonucleoprotein A3///heterogeneous nuclear ribonucleoprotein A3 pseudogene 1
217972_at	1.84e-46	8.25e-51	-17166327	104710569	-0.85456468	CHCHD3	coiled-coil-helix-coiled-coil-helix domain containing 3
200063_s_at	2.69e-46	1.21e-50	-17129219	104331017	-0.67340048	NPM1	nucleophosmin
220865_s_at	3.80e-46	1.71e-50	-17095628	10398756	-0.87153285	PDSS1	prenyl (decaprenyl) diphosphate synthase, subunit 1
200960_x_at	4.25e-46	1.91e-50	-17084536	103874183	-0.65206795	CLTA	clathrin light chain A
200957_s_at	4.34e-46	1.95e-50	-17082591	103854299	-0.7549411	SSRP1	structure specific recognition protein 1
218741_at	4.50e-46	2.02e-50	-17079133	103818961	-0.87496966	CENPM	centromere protein M
202926_at	4.62e-46	2.07e-50	-1707661	103793176	-0.58320321	NBAS	neuroblastoma amplified sequence
207491_at	5.26e-46	2.36e-50	17063779	103662041	0.61050569	MOGAT2	monoacylglycerol O-acyltransferase 2
213518_at	5.40e-46	2.42e-50	-17061317	103636886	-0.98225174	PRKCI	protein kinase C iota
209688_s_at	5.81e-46	2.61e-50	-1705419	103564062	-0.688675	CCDC93	coiled-coil domain containing 93
201379_s_at	5.84e-46	2.62e-50	-17053741	103559474	-0.90804199	TPD52L2	tumor protein D52 like 2
205664_at	5.85e-46	2.63e-50	-17053474	103556744	-0.86868528	KIN	Kin17 DNA and RNA binding protein
203258_at	6.17e-46	2.77e-50	-1704832	103504086	-0.65833418	DRAP1	DR1 associated protein 1
218243_at	6.43e-46	2.89e-50	-17044226	103462261	-0.71353106	RUFY1	RUN and FYVE domain containing 1
212331_at	6.87e-46	3.08e-50	17037842	103397039	0.80307058	RBL2	RB transcriptional corepressor like 2
203228_at	7.23e-46	3.24e-50	-17032906	103346617	-0.97651096	PAFAH1B3	platelet activating factor acetylhydrolase 1b catalytic subunit 3
221522_at	7.64e-46	3.43e-50	-17027521	103291606	-0.98907407	ANKRD27	ankyrin repeat domain 27
210844_x_at	7.91e-46	3.55e-50	-17024046	103256111	-0.76239682	CTNNA1	catenin alpha 1
202154_x_at	8.13e-46	3.65e-50	-17021456	103229665	-0.77151895	TUBB3	tubulin beta 3 class III
218869_at	8.76e-46	3.93e-50	17014099	10315452	0.90057925	MLYCD	malonyl-CoA decarboxylase
50374_at	8.96e-46	4.02e-50	-1701197	103132777	-0.73571184	OXLD1	oxidoreductase like domain containing 1
209104_s_at	9.38e-46	4.21e-50	-17007438	10308649	-0.88289376	NHP2	NHP2 ribonucleoprotein
201973_s_at	1.01e-45	4.55e-50	-16999998	103010525	-0.92125761	CCZ1	CCZ1 homolog, vacuolar protein trafficking and biogenesis associated
209899_s_at	1.03e-45	4.61e-50	-16998561	102995848	-0.93182271	PUF60	poly(U) binding splicing factor 60
201622_at	1.04e-45	4.68e-50	-16997175	102981699	-0.5125382	SND1	staphylococcal nuclease and tudor domain containing 1
201875_s_at	1.21e-45	5.41e-50	-16982984	102836799	-0.91900897	MPZL1	myelin protein zero like 1
201527_at	1.21e-45	5.45e-50	-16982369	102830526	-0.72323105	ATP6V1F	ATPase H+ transporting V1 subunit F
207840_at	1.28e-45	5.74e-50	16977266	102778429	0.55032466	CD160	CD160 molecule
202041_s_at	1.97e-45	8.84e-50	-16935148	102348572	-0.92417308	FIBP	FGF1 intracellular binding protein
207243_s_at	2.02e-45	9.08e-50	-16932484	102321399	-0.63141917	CALM2	calmodulin 2
212345_s_at	2.15e-45	9.65e-50	-16926545	102260796	-0.883763	CREB3L2	cAMP responsive element binding protein 3 like 2
213356_x_at	2.68e-45	1.20e-49	-16905127	102042319	-0.58571724	HNRNPA1P59///HNRNPA1P51///HNRNPA1P53///HNRNPA1P33///HNRNPA1P50///HNRNPA1P27///HNRNPA1P10///HNRNPA1P35///HNRNPA1P52///HNRNPA1P12///LOC642817///HNRNPA1P30///HNRNPA1P8///HNRNPA1P39///HNRNPA1P56///HNRNPA1P4///HNRNPA1L2///HNRNPA1	heterogeneous nuclear ribonucleoprotein A1 pseudogene 59///heterogeneous nuclear ribonucleoprotein A1 pseudogene 51///heterogeneous nuclear ribonucleoprotein A1 pseudogene 53///heterogeneous nuclear ribonucleoprotein A1 pseudogene 33///heterogeneous nuclear ribonucleoprotein A1 pseudogene 50///heterogeneous nuclear ribonucleoprotein A1 pseudogene 27///heterogeneous nuclear ribonucleoprotein A1 ps…
214728_x_at	2.73e-45	1.23e-49	-16903225	102022915	-0.93131663	SMARCA4	SWI/SNF related, matrix associated, actin dependent regulator of chromatin, subfamily a, member 4
221488_s_at	2.83e-45	1.27e-49	-16899656	101986516	-0.67628289	CUTA	cutA divalent cation tolerance homolog
208883_at	3.51e-45	1.58e-49	-16878527	101771053	-0.81350463	UBR5	ubiquitin protein ligase E3 component n-recognin 5
206436_at	3.58e-45	1.61e-49	1687656	101750992	0.75132067	MPPED1	metallophosphoesterase domain containing 1
201303_at	3.61e-45	1.62e-49	-16875907	101744338	-0.85022913	EIF4A3	eukaryotic translation initiation factor 4A3
213528_at	3.74e-45	1.68e-49	-168724	101708575	-0.7594533	METTL18	methyltransferase like 18
201516_at	3.86e-45	1.73e-49	-16869272	101676687	-0.9412967	SRM	spermidine synthase
215157_x_at	3.94e-45	1.77e-49	-16867398	101657578	-0.80150272	PABPC1	poly(A) binding protein cytoplasmic 1
212621_at	4.12e-45	1.85e-49	-16862965	101612383	-0.94432407	NEMP1	nuclear envelope integral membrane protein 1
203521_s_at	4.61e-45	2.07e-49	-16852018	101500798	-0.80835454	ZNF318	zinc finger protein 318
208688_x_at	4.69e-45	2.11e-49	-16850283	101483116	-0.74867313	EIF3B	eukaryotic translation initiation factor 3 subunit B
211628_x_at	5.17e-45	2.32e-49	-16840703	101385471	-0.51465434	FTH1P5	ferritin heavy chain 1 pseudogene 5
204057_at	5.58e-45	2.51e-49	16833242	101309432	0.99751568	IRF8	interferon regulatory factor 8
200837_at	5.91e-45	2.65e-49	-16827708	101253045	-0.8231767	BCAP31	B-cell receptor-associated protein 31
210907_s_at	6.38e-45	2.87e-49	-16820139	101175912	-0.90635067	PDCD10	programmed cell death 10
218842_at	6.46e-45	2.90e-49	-1681903	101164613	-0.86201164	RPAP3	RNA polymerase II associated protein 3
218391_at	6.56e-45	2.95e-49	-16817469	101148712	-0.63370712	SNF8	SNF8, ESCRT-II complex subunit
200020_at	6.70e-45	3.01e-49	-16815478	101128428	-0.62113114	TARDBP	TAR DNA binding protein
218316_at	7.35e-45	3.30e-49	-16806329	10103522	-0.73816832	TIMM9	translocase of inner mitochondrial membrane 9
200873_s_at	7.39e-45	3.32e-49	-16805875	10103059	-0.70177273	CCT8	chaperonin containing TCP1 subunit 8
200029_at	7.62e-45	3.42e-49	-16802835	100999622	-0.50110994	RPL19	ribosomal protein L19
203957_at	1.06e-44	4.74e-49	-16770938	100674765	-0.75420886	E2F6	E2F transcription factor 6
201241_at	1.07e-44	4.81e-49	-16769522	100660343	-0.58494255	DDX1	DEAD/H-box helicase 1
200092_s_at	1.19e-44	5.32e-49	-16759626	100559584	-0.41547858	RPL37	ribosomal protein L37
217809_at	1.20e-44	5.37e-49	-16758752	100550687	-0.97558359	BZW2	basic leucine zipper and W2 domains 2
219363_s_at	1.20e-44	5.38e-49	-16758546	100548593	-0.94668566	MTERF3	mitochondrial transcription termination factor 3
217770_at	1.32e-44	5.91e-49	-16749327	10045473	-0.79745538	PIGT	phosphatidylinositol glycan anchor biosynthesis class T
202264_s_at	1.37e-44	6.13e-49	-16745769	100418519	-0.72860964	TOMM40	translocase of outer mitochondrial membrane 40
218046_s_at	1.44e-44	6.48e-49	-1674044	100364274	-0.92069595	MRPS16	mitochondrial ribosomal protein S16
217970_s_at	1.52e-44	6.85e-49	-16734963	100308524	-0.74587982	CNOT6	CCR4-NOT transcription complex subunit 6
200949_x_at	2.03e-44	9.11e-49	-16707039	100024363	-0.5819629	RPS20	ribosomal protein S20
44673_at	2.56e-44	1.15e-48	16684319	9979323	0.7628199	SIGLEC1	sialic acid binding Ig like lectin 1
209172_s_at	2.79e-44	1.25e-48	-16675739	99705965	-0.79064963	CENPF	centromere protein F
204488_at	3.01e-44	1.35e-48	-16668224	9962954	-0.71431179	DOLK	dolichol kinase
203182_s_at	3.24e-44	1.45e-48	-16661314	99559282	-0.81779335	SRPK2	SRSF protein kinase 2
211501_s_at	3.48e-44	1.56e-48	-16654218	99487125	-0.82651203	EIF3B	eukaryotic translation initiation factor 3 subunit B
201198_s_at	4.15e-44	1.87e-48	-1663684	99310455	-0.89147773	PSMD1	proteasome 26S subunit, non-ATPase 1
210891_s_at	4.17e-44	1.87e-48	-1663634	99305378	-0.82018668	GTF2IP1///GTF2I	general transcription factor IIi pseudogene 1///general transcription factor IIi
218497_s_at	4.53e-44	2.04e-48	-16628264	99223292	-0.78827864	RNASEH1	ribonuclease H1
208952_s_at	4.76e-44	2.14e-48	-1662349	99174766	-0.79421575	LARP4B	La ribonucleoprotein domain family member 4B
219933_at	5.48e-44	2.46e-48	-16609691	99034543	-0.91264572	GLRX2	glutaredoxin 2
200709_at	5.65e-44	2.54e-48	-16606629	99003427	-0.79802231	FKBP1A	FK506 binding protein 1A
46256_at	5.71e-44	2.57e-48	16605573	98992696	0.91658206	SPSB3	splA/ryanodine receptor domain and SOCS box containing 3
210438_x_at	6.05e-44	2.72e-48	-16599955	98935617	-0.8506931	TROVE2	TROVE domain family member 2
218107_at	6.68e-44	3.00e-48	-16590232	98836838	-0.88599269	WDR26	WD repeat domain 26
212129_at	6.72e-44	3.02e-48	-16589735	98831782	-0.80669369	NIPA2	non imprinted in Prader-Willi/Angelman syndrome 2
205661_s_at	7.32e-44	3.29e-48	-16581267	98745764	-0.75769616	FLAD1	flavin adenine dinucleotide synthetase 1
218133_s_at	7.85e-44	3.52e-48	-16574466	98676692	-0.72950718	NIF3L1	NGG1 interacting factor 3 like 1
213941_x_at	8.21e-44	3.68e-48	-1657008	9863214	-0.50763662	RPS7	ribosomal protein S7
219004_s_at	8.67e-44	3.89e-48	-16564658	98577082	-0.79810938	MIS18A	MIS18 kinetochore protein A
212486_s_at	8.68e-44	3.90e-48	16564607	98576566	0.6241294	FYN	FYN proto-oncogene, Src family tyrosine kinase
214853_s_at	9.26e-44	4.16e-48	-16558224	9851174	-0.94281349	SHC1	SHC adaptor protein 1
204050_s_at	1.01e-43	4.54e-48	-16549625	98424434	-0.78206068	CLTA	clathrin light chain A
211989_at	1.08e-43	4.84e-48	-16543342	98360646	-0.91476751	SMARCE1	SWI/SNF related, matrix associated, actin dependent regulator of chromatin, subfamily e, member 1
212871_at	1.21e-43	5.43e-48	-16532031	98245821	-0.69095959	MAPKAPK5	mitogen-activated protein kinase-activated protein kinase 5
205335_s_at	1.27e-43	5.71e-48	-16527029	9819505	-0.78561355	SRP19	signal recognition particle 19
217916_s_at	1.34e-43	6.03e-48	-1652182	98142178	-0.94788339	FAM49B	family with sequence similarity 49 member B
207809_s_at	1.74e-43	7.83e-48	-16496149	97881684	-0.92161266	ATP6AP1	ATPase H+ transporting accessory protein 1
210739_x_at	1.78e-43	8.01e-48	16493925	97859115	0.82463475	SLC4A4	solute carrier family 4 member 4
212799_at	1.86e-43	8.37e-48	-1648957	9781494	-0.89767342	STX6	syntaxin 6
202691_at	1.94e-43	8.71e-48	-16485603	97774689	-0.57812583	SNRPD1	small nuclear ribonucleoprotein D1 polypeptide
201899_s_at	2.04e-43	9.18e-48	-16480463	97722553	-0.85290706	UBE2A	ubiquitin conjugating enzyme E2 A
209814_at	2.18e-43	9.80e-48	1647404	97657409	0.93255048	ZNF330	zinc finger protein 330
204931_at	2.25e-43	1.01e-47	16471135	97627946	0.56873398	TCF21	transcription factor 21
206709_x_at	2.29e-43	1.03e-47	16469322	97609554	0.92203434	GPT	glutamic--pyruvic transaminase
200936_at	2.38e-43	1.07e-47	-16465591	97571717	-0.85844233	RPL8	ribosomal protein L8
201025_at	2.48e-43	1.11e-47	-16461485	97530075	-0.65095245	EIF5B	eukaryotic translation initiation factor 5B
218360_at	2.85e-43	1.28e-47	-16447969	97393026	-0.8900136	RAB22A	RAB22A, member RAS oncogene family
219137_s_at	2.86e-43	1.28e-47	-16447593	9738922	-0.96653697	MFF	mitochondrial fission factor
209642_at	2.94e-43	1.32e-47	-16444928	97362201	-0.98028884	BUB1	BUB1 mitotic checkpoint serine/threonine kinase
201451_x_at	3.12e-43	1.40e-47	16438839	97300469	0.757203	RHEB	Ras homolog enriched in brain
201797_s_at	3.42e-43	1.53e-47	-16430061	97211487	-0.84042398	VARS	valyl-tRNA synthetase
215380_s_at	3.43e-43	1.54e-47	-16429611	97206918	-0.81141981	GGCT	gamma-glutamylcyclotransferase
218538_s_at	3.57e-43	1.60e-47	-16425781	97168106	-0.88064363	MRS2	MRS2, magnesium transporter
217852_s_at	3.57e-43	1.60e-47	-16425619	97166463	-0.67663794	ARL8B	ADP ribosylation factor like GTPase 8B
212918_at	3.64e-43	1.64e-47	-16423692	9714693	-0.93392134	RECQL	RecQ like helicase
216194_s_at	4.18e-43	1.88e-47	-16410279	97010991	-0.89257649	TBCB	tubulin folding cofactor B
205690_s_at	4.47e-43	2.01e-47	-16403534	96942645	-0.80843022	BUD31	BUD31 homolog
201400_at	4.72e-43	2.12e-47	-16398248	96889087	-0.64857989	PSMB3	proteasome subunit beta 3
218349_s_at	4.87e-43	2.19e-47	-16395198	96858187	-0.77067228	ZWILCH	zwilch kinetochore protein
204866_at	4.88e-43	2.19e-47	-16394968	96855862	-0.80629228	JADE3	jade family PHD finger 3
202642_s_at	5.12e-43	2.30e-47	-16390195	96807503	-0.7969952	TRRAP	transformation/transcription domain associated protein
209194_at	5.68e-43	2.55e-47	-16380083	96705073	-0.968769	CETN2	centrin 2
217835_x_at	5.86e-43	2.63e-47	-16377036	96674205	-0.76424511	C20orf24	chromosome 20 open reading frame 24
219453_at	5.89e-43	2.65e-47	16376487	9666865	0.60357645	KLHL36	kelch like family member 36
219713_at	5.96e-43	2.68e-47	16375296	96656588	0.53794756	SHPK	sedoheptulokinase
205812_s_at	7.04e-43	3.16e-47	-16358903	96490574	-0.80595428	TMED9	transmembrane p24 trafficking protein 9
214211_at	7.11e-43	3.19e-47	-16357983	96481256	-0.99797811	FTH1	ferritin heavy chain 1
217737_x_at	8.13e-43	3.65e-47	-16344839	96348168	-0.67126271	RTFDC1	replication termination factor 2 domain containing 1
200005_at	8.69e-43	3.90e-47	-16338245	96281414	-0.81933342	EIF3D	eukaryotic translation initiation factor 3 subunit D
215084_s_at	8.97e-43	4.03e-47	-16335081	96249387	-0.76059396	LRRC42	leucine rich repeat containing 42
219553_at	9.51e-43	4.27e-47	-16329344	96191322	-0.95293065	NME7	NME/NM23 family member 7
217718_s_at	1.12e-42	5.03e-47	-16313199	96027926	-0.5784346	YWHAB	tyrosine 3-monooxygenase/tryptophan 5-monooxygenase activation protein beta
212825_at	1.16e-42	5.22e-47	-16309528	95990778	-0.89982972	PAXIP1	PAX interacting protein 1
211963_s_at	1.22e-42	5.48e-47	-16304891	95943859	-0.96462736	ARPC5	actin related protein 2/3 complex subunit 5
203462_x_at	1.36e-42	6.11e-47	-16294109	95834776	-0.82584863	EIF3B	eukaryotic translation initiation factor 3 subunit B
204634_at	1.43e-42	6.43e-47	-16289079	9578389	-0.9971614	NEK4	NIMA related kinase 4
200828_s_at	1.45e-42	6.50e-47	-16287999	95772972	-0.9241894	ZNF207	zinc finger protein 207
209853_s_at	1.58e-42	7.09e-47	-16279399	95685976	-0.6856665	PSME3	proteasome activator subunit 3
219253_at	1.71e-42	7.67e-47	-16271735	95608466	-0.82640787	TMEM185B	transmembrane protein 185B
214506_at	1.91e-42	8.58e-47	16260629	9549616	0.48235683	GAGE2C///GAGE1	G antigen 2C///G antigen 1
200821_at	1.91e-42	8.59e-47	-16260579	95495652	-0.89235671	LAMP2	lysosomal associated membrane protein 2
210268_at	2.02e-42	9.09e-47	1625498	95439042	0.70406064	NFX1	nuclear transcription factor, X-box binding 1
202187_s_at	2.10e-42	9.45e-47	-16251195	95400772	-0.95875994	PPP2R5A	protein phosphatase 2 regulatory subunit B'alpha
201271_s_at	2.13e-42	9.57e-47	-16249873	95387407	-0.72174235	RALY	RALY heterogeneous nuclear ribonucleoprotein
221769_at	2.28e-42	1.03e-46	16243091	95318847	0.73622586	SPSB3	splA/ryanodine receptor domain and SOCS box containing 3
219119_at	2.54e-42	1.14e-46	-16232437	95211163	-0.84631638	LSM8	LSM8 homolog, U6 small nuclear RNA associated
201521_s_at	2.85e-42	1.28e-46	-16221331	95098916	-0.81522956	NCBP2	nuclear cap binding protein subunit 2
200040_at	2.95e-42	1.32e-46	-1621787	95063944	-0.66855201	KHDRBS1	KH RNA binding domain containing, signal transduction associated 1
201760_s_at	3.29e-42	1.48e-46	-16207203	94956168	-0.95157857	WSB2	WD repeat and SOCS box containing 2
201672_s_at	3.83e-42	1.72e-46	-16192187	94804467	-0.84888909	USP14	ubiquitin specific peptidase 14
218715_at	3.83e-42	1.72e-46	-16192161	94804212	-0.74306744	UTP6	UTP6, small subunit processome component
211714_x_at	3.89e-42	1.75e-46	-1619056	94788033	-0.97784052	TUBB	tubulin beta class I
203593_at	4.22e-42	1.89e-46	-16182649	94708138	-0.95363739	CD2AP	CD2 associated protein
209902_at	4.25e-42	1.91e-46	-16181808	94699642	-0.65509158	LOC648152///ATR	similar to ataxia telangiectasia and Rad3 related protein///ATR serine/threonine kinase
206188_at	4.30e-42	1.93e-46	-16180759	94689042	-0.77447731	ZNF623	zinc finger protein 623
203142_s_at	4.31e-42	1.93e-46	-16180542	94686858	-0.87755274	AP3B1	adaptor related protein complex 3 beta 1 subunit
209891_at	4.49e-42	2.01e-46	-16176523	94646265	-0.70203128	SPC25	SPC25, NDC80 kinetochore complex component
213485_s_at	4.49e-42	2.02e-46	-16176369	94644709	-0.87833495	ABCC10	ATP binding cassette subfamily C member 10
209313_at	4.93e-42	2.21e-46	-16167322	94553354	-0.57325833	GPN1	GPN-loop GTPase 1
219433_at	5.16e-42	2.32e-46	-16162785	94507545	-0.71097395	BCOR	BCL6 corepressor
218915_at	5.20e-42	2.33e-46	-16162062	94500243	-0.71389733	NF2	neurofibromin 2
211720_x_at	5.25e-42	2.36e-46	-16161102	9449055	-0.60152754	RPLP0	ribosomal protein lateral stalk subunit P0
201726_at	5.34e-42	2.40e-46	-16159432	94473695	-0.79270716	ELAVL1	ELAV like RNA binding protein 1
201441_at	6.18e-42	2.78e-46	-16144915	94327148	-0.57709957	COX6B1	cytochrome c oxidase subunit 6B1
206178_at	6.20e-42	2.78e-46	16144668	94324652	0.56921205	PLA2G5	phospholipase A2 group V
218429_s_at	6.57e-42	2.95e-46	16138961	94267048	0.93283168	C19orf66	chromosome 19 open reading frame 66
201592_at	7.29e-42	3.27e-46	-16128651	94163004	-0.85062574	EIF3H	eukaryotic translation initiation factor 3 subunit H
221746_at	8.05e-42	3.62e-46	-16118789	94063493	-0.57502669	UBL4A	ubiquitin like 4A
200028_s_at	8.62e-42	3.87e-46	-16112041	93995415	-0.53664797	STARD7	StAR related lipid transfer domain containing 7
204880_at	9.66e-42	4.34e-46	16100834	93882362	0.97512273	MGMT	O-6-methylguanine-DNA methyltransferase
212713_at	9.88e-42	4.43e-46	1609867	93860529	0.90793417	MFAP4	microfibrillar associated protein 4
209237_s_at	1.03e-41	4.61e-46	16094779	93821291	0.98849473	SLC23A2	solute carrier family 23 member 2
216505_x_at	1.16e-41	5.20e-46	-16083041	93702906	-0.69888382	RPS10P4///RPS10P15///RPS10P3///RPS10P12///RPS10	ribosomal protein S10 pseudogene 4///ribosomal protein S10 pseudogene 15///ribosomal protein S10 pseudogene 3///ribosomal protein S10 pseudogene 12///ribosomal protein S10
201582_at	1.19e-41	5.36e-46	-16079944	93671677	-0.93448581	SEC23B	Sec23 homolog B, coat complex II component
207554_x_at	1.22e-41	5.48e-46	16077774	93649799	0.48494276	TBXA2R	thromboxane A2 receptor
210592_s_at	1.24e-41	5.57e-46	16076131	93633233	0.709034	SAT1	spermidine/spermine N1-acetyltransferase 1
217879_at	1.27e-41	5.69e-46	-16074099	9361274	-0.81422038	CDC27	cell division cycle 27
203562_at	1.30e-41	5.85e-46	16071345	9358498	0.75638989	FEZ1	fasciculation and elongation protein zeta 1
208310_s_at	1.36e-41	6.12e-46	-16066891	93540077	-0.88264971	CCZ1B///CCZ1	CCZ1 homolog B, vacuolar protein trafficking and biogenesis associated///CCZ1 homolog, vacuolar protein trafficking and biogenesis associated
211759_x_at	1.39e-41	6.25e-46	-16064749	93518476	-0.8180572	TBCB	tubulin folding cofactor B
222145_at	1.49e-41	6.70e-46	16057862	93449057	0.70938862
220239_at	1.50e-41	6.71e-46	-16057694	93447363	-0.78605966	KLHL7	kelch like family member 7
211068_x_at	1.51e-41	6.80e-46	-16056411	93434425	-0.90720954	FAM21D///FAM21C	family with sequence similarity 21, member D///family with sequence similarity 21 member C
215110_at	1.58e-41	7.12e-46	16051944	933894	0.38738781	MBL1P	mannose binding lectin 1, pseudogene
205201_at	1.65e-41	7.42e-46	16047843	93348071	0.52098742	GLI3	GLI family zinc finger 3
203830_at	1.78e-41	8.00e-46	-16040417	93273232	-0.7273808	C17orf75	chromosome 17 open reading frame 75
201144_s_at	1.85e-41	8.32e-46	-16036556	93234322	-0.75001789	EIF2S1	eukaryotic translation initiation factor 2 subunit alpha
221647_s_at	1.91e-41	8.56e-46	-16033705	93205601	-0.54860892	RIC8A	RIC8 guanine nucleotide exchange factor A
206949_s_at	2.10e-41	9.42e-46	-16024261	93110444	-0.93465175	RUSC1	RUN and SH3 domain containing 1
201804_x_at	2.46e-41	1.10e-45	-16008491	9295159	-0.7960716	TBCB	tubulin folding cofactor B
200014_s_at	2.47e-41	1.11e-45	-16007997	92946615	-0.67099231	HNRNPC	heterogeneous nuclear ribonucleoprotein C (C1/C2)
203564_at	2.51e-41	1.13e-45	-16006498	92931521	-0.85731969	FANCG	Fanconi anemia complementation group G
209066_x_at	2.78e-41	1.25e-45	-15996316	9282897	-0.56802847	UQCRB	ubiquinol-cytochrome c reductase binding protein
218732_at	3.04e-41	1.37e-45	-1598751	927403	-0.81913645	PTRH2	peptidyl-tRNA hydrolase 2
212144_at	3.05e-41	1.37e-45	15987139	92736571	0.65144412	SUN2	Sad1 and UNC84 domain containing 2
202382_s_at	3.10e-41	1.39e-45	-15985659	92721669	-0.98012753	GNPDA1	glucosamine-6-phosphate deaminase 1
203302_at	3.24e-41	1.46e-45	-15981142	92676186	-0.95230941	DCK	deoxycytidine kinase
214695_at	3.25e-41	1.46e-45	-15981085	92675618	-0.77177503	UBAP2L	ubiquitin associated protein 2 like
217885_at	3.41e-41	1.53e-45	-15976081	92625236	-0.79302443	IPO9	importin 9
214494_s_at	3.57e-41	1.60e-45	15971694	92581078	0.69778064	SPG7	SPG7, paraplegin matrix AAA peptidase subunit
205167_s_at	4.09e-41	1.84e-45	-15958228	92445543	-0.71351781	CDC25C	cell division cycle 25C
212923_s_at	4.13e-41	1.85e-45	1595734	92436605	0.89882517	PXDC1	PX domain containing 1
221050_s_at	4.18e-41	1.88e-45	-15956016	92423285	-0.73665294	GTPBP2	GTP binding protein 2
215165_x_at	4.38e-41	1.97e-45	-15951423	9237706	-0.7442891	UMPS	uridine monophosphate synthetase
205339_at	4.39e-41	1.97e-45	-15951285	9237567	-0.7228709	STIL	SCL/TAL1 interrupting locus
204231_s_at	4.76e-41	2.14e-45	15943131	92293623	0.9707248	FAAH	fatty acid amide hydrolase
204444_at	5.31e-41	2.38e-45	-15932425	92185917	-0.94004318	KIF11	kinesin family member 11
202217_at	5.36e-41	2.41e-45	15931376	92175367	0.85654199	C21orf33	chromosome 21 open reading frame 33
210125_s_at	5.41e-41	2.43e-45	-15930547	92167025	-0.67986601	BANF1	barrier to autointegration factor 1
202596_at	5.48e-41	2.46e-45	-15929202	92153497	-0.72722629	ENSA	endosulfine alpha
205097_at	5.51e-41	2.47e-45	-15928707	92148519	-0.80687995	SLC26A2	solute carrier family 26 member 2
213617_s_at	5.87e-41	2.63e-45	-15922488	92085962	-0.87052248	TPGS2	tubulin polyglutamylase complex subunit 2
209132_s_at	6.11e-41	2.75e-45	-15918408	92044925	-0.85326662	COMMD4	COMM domain containing 4
201944_at	6.22e-41	2.79e-45	-1591676	92028356	-0.82008321	HEXB	hexosaminidase subunit beta
213243_at	6.58e-41	2.96e-45	-15911101	91971442	-0.92972438	VPS13B	vacuolar protein sorting 13 homolog B
208641_s_at	6.76e-41	3.03e-45	-15908518	9194547	-0.51047076	RAC1	ras-related C3 botulinum toxin substrate 1 (rho family, small GTP binding protein Rac1)
200007_at	7.20e-41	3.23e-45	-15902268	91882628	-0.60215341	SRP14	signal recognition particle 14
213890_x_at	7.23e-41	3.25e-45	-15901777	9187769	-0.5124485	RPS16	ribosomal protein S16
200658_s_at	7.24e-41	3.25e-45	-15901665	91876557	-0.90721554	PHB	prohibitin
215314_at	7.72e-41	3.47e-45	1589529	91812467	0.79494994	ANK3	ankyrin 3, node of Ranvier (ankyrin G)
203075_at	7.83e-41	3.51e-45	-15893954	91799037	-0.97477507	SMAD2	SMAD family member 2
201033_x_at	7.87e-41	3.53e-45	-15893377	91793236	-0.59543022	RPLP0	ribosomal protein lateral stalk subunit P0
201833_at	8.17e-41	3.67e-45	-15889673	91755995	-0.84941747	HDAC2	histone deacetylase 2
214220_s_at	9.00e-41	4.04e-45	-15880096	91659732	-0.63018422	ALMS1	ALMS1, centrosome and basal body associated protein
212810_s_at	1.03e-40	4.64e-45	-15866337	91521452	-0.88713934	SLC1A4	solute carrier family 1 member 4
220083_x_at	1.16e-40	5.20e-45	-15855132	91408875	-0.61401232	UCHL5	ubiquitin C-terminal hydrolase L5
209484_s_at	1.16e-40	5.22e-45	-15854826	91405794	-0.81259748	NSL1	NSL1, MIS12 kinetochore complex component
211491_at	1.17e-40	5.25e-45	15854201	91399518	0.41622969	ADRA1A	adrenoceptor alpha 1A
203606_at	1.19e-40	5.33e-45	-15852593	91383362	-0.63132764	NDUFS6	NADH:ubiquinone oxidoreductase subunit S6
203572_s_at	1.19e-40	5.35e-45	-15852229	91379708	-0.69005257	TAF6	TATA-box binding protein associated factor 6
209841_s_at	1.20e-40	5.38e-45	15851728	91374677	0.53547489	LRRN3	leucine rich repeat neuronal 3
206449_s_at	1.22e-40	5.46e-45	15850305	91360379	0.91547336	MASP1	mannan binding lectin serine peptidase 1
200618_at	1.24e-40	5.56e-45	-15848418	91341422	-0.73824847	LASP1	LIM and SH3 protein 1
203967_at	1.31e-40	5.90e-45	-15842652	91283504	-0.95869114	CDC6	cell division cycle 6
207468_s_at	1.43e-40	6.43e-45	15834016	91196759	0.75691369	SFRP5	secreted frizzled related protein 5
211098_x_at	1.46e-40	6.55e-45	-15832257	91179094	-0.71736639	TMCO1	transmembrane and coiled-coil domains 1
204240_s_at	1.51e-40	6.78e-45	-15828743	91143801	-0.89207386	SMC2	structural maintenance of chromosomes 2
210428_s_at	1.55e-40	6.96e-45	-15826236	91118633	-0.87550263	HGS	hepatocyte growth factor-regulated tyrosine kinase substrate
213168_at	1.68e-40	7.55e-45	-15818108	91037011	-0.84260586	SP3	Sp3 transcription factor
205326_at	1.77e-40	7.93e-45	15813216	90987897	0.69311435	RAMP3	receptor (G protein-coupled) activity modifying protein 3
212973_at	1.99e-40	8.93e-45	-15801494	90870227	-0.76411852	RPIA	ribose 5-phosphate isomerase A
208856_x_at	2.17e-40	9.77e-45	-15792624	90781198	-0.59522578	RPLP0	ribosomal protein lateral stalk subunit P0
221677_s_at	2.27e-40	1.02e-44	-15788227	90737072	-0.95710373	DONSON	downstream neighbor of SON
209508_x_at	2.30e-40	1.03e-44	15786885	90723603	0.55690022	CFLAR	CASP8 and FADD like apoptosis regulator
201247_at	2.38e-40	1.07e-44	-15783607	9069071	-0.81434306	LOC105373045///SREBF2	uncharacterized LOC105373045///sterol regulatory element binding transcription factor 2
206955_at	2.43e-40	1.09e-44	1578173	90671874	0.7658335	AQP7	aquaporin 7
211733_x_at	2.49e-40	1.12e-44	15779199	90646479	0.89634829	SCP2	sterol carrier protein 2
217837_s_at	2.65e-40	1.19e-44	-15772962	90583904	-0.97539716	CHMP3	charged multivesicular body protein 3
37022_at	2.66e-40	1.19e-44	15772731	90581584	0.57079662	PRELP	proline and arginine rich end leucine rich repeat protein
212696_s_at	2.68e-40	1.21e-44	-15771717	90571414	-0.75221226	RNF4	ring finger protein 4
203696_s_at	2.79e-40	1.25e-44	-15768003	90534147	-0.71726836	RFC2	replication factor C subunit 2
202505_at	3.12e-40	1.40e-44	-15756633	90420095	-0.63962349	SNRPB2	small nuclear ribonucleoprotein polypeptide B2
218698_at	3.24e-40	1.46e-44	-15752935	90383009	-0.83018354	APIP	APAF1 interacting protein
213043_s_at	3.45e-40	1.55e-44	-15746756	90321043	-0.55273632	MED24	mediator complex subunit 24
205155_s_at	3.83e-40	1.72e-44	15736351	90216709	0.67103969	SPTBN2	spectrin beta, non-erythrocytic 2
204003_s_at	3.89e-40	1.75e-44	-15734961	90202769	-0.71568689	NUPL2	nucleoporin like 2
221741_s_at	4.06e-40	1.82e-44	-15730734	90160386	-0.59039134	YTHDF1	YTH N6-methyladenosine RNA binding protein 1
48030_i_at	4.34e-40	1.95e-44	15724065	9009353	0.75953744	FAXDC2	fatty acid hydroxylase domain containing 2
209586_s_at	4.39e-40	1.97e-44	-15722948	90082333	-0.99527754	PRUNE1	prune exopolyphosphatase
214430_at	4.47e-40	2.01e-44	-15721092	9006373	-0.9247203	GLA	galactosidase alpha
221203_s_at	4.49e-40	2.02e-44	-15720586	90058661	-0.74699545	YEATS2	YEATS domain containing 2
220767_at	4.51e-40	2.02e-44	15720231	90055103	0.35473742
219185_at	4.61e-40	2.07e-44	15718023	9003297	0.95453217	SIRT5	sirtuin 5
217959_s_at	5.10e-40	2.29e-44	-15707933	89931843	-0.99164011	TRAPPC4	trafficking protein particle complex 4
201585_s_at	5.50e-40	2.47e-44	-15700472	89857083	-0.69930924	SFPQ	splicing factor proline and glutamine rich
204391_x_at	5.81e-40	2.61e-44	-15695043	89802677	-0.8764592	TRIM24	tripartite motif containing 24
201754_at	6.14e-40	2.76e-44	-15689521	89747361	-0.65145682	COX6C	cytochrome c oxidase subunit 6C
201237_at	6.65e-40	2.99e-44	-15681549	89667497	-0.84561219	CAPZA2	capping actin protein of muscle Z-line alpha subunit 2
213616_at	6.69e-40	3.00e-44	-15681002	89662018	-0.7648726	TPGS2	tubulin polyglutamylase complex subunit 2
200004_at	6.79e-40	3.05e-44	-15679574	89647714	-0.61241956	EIF4G2	eukaryotic translation initiation factor 4 gamma 2
200024_at	7.18e-40	3.23e-44	-15673946	89591347	-0.87927065	RPS5P8///RPS5	ribosomal protein S5 pseudogene 8///ribosomal protein S5
209253_at	8.38e-40	3.76e-44	15658603	89437701	0.65684404	SORBS3	sorbin and SH3 domain containing 3
209464_at	8.64e-40	3.88e-44	-15655607	89407696	-0.60798224	AURKB	aurora kinase B
210142_x_at	8.75e-40	3.93e-44	-15654263	89394248	-0.61554768	FLOT1	flotillin 1
211928_at	8.88e-40	3.99e-44	-15652859	89380187	-0.77133967	DYNC1H1	dynein cytoplasmic 1 heavy chain 1
218968_s_at	8.93e-40	4.01e-44	-15652291	89374503	-0.85247816	ZFP64	ZFP64 zinc finger protein
212320_at	9.23e-40	4.14e-44	-15649044	89341993	-0.91231731	TUBB	tubulin beta class I
213027_at	1.09e-39	4.88e-44	-15632786	89179259	-0.92559285	TROVE2	TROVE domain family member 2
219258_at	1.09e-39	4.88e-44	-1563268	89178199	-0.75214975	TIPIN	TIMELESS interacting protein
218343_s_at	1.18e-39	5.31e-44	-15624305	89094383	-0.72929488	GTF3C3	general transcription factor IIIC subunit 3
218514_at	1.36e-39	6.11e-44	-15610436	88955617	-0.74823411	SMG8	SMG8, nonsense mediated mRNA decay factor
208327_at	1.42e-39	6.36e-44	15606398	88915221	0.77347238	CYP2A13	cytochrome P450 family 2 subfamily A member 13
200950_at	1.48e-39	6.63e-44	-15602195	88873178	-0.96713033	ARPC1A	actin related protein 2/3 complex subunit 1A
213599_at	1.51e-39	6.79e-44	-15599851	88849732	-0.85559196	OIP5	Opa interacting protein 5
212846_at	1.53e-39	6.85e-44	-15598942	88840641	-0.82783941	RRP1B	ribosomal RNA processing 1B
211972_x_at	1.56e-39	6.99e-44	-15596961	88820822	-0.61375433	RPLP0	ribosomal protein lateral stalk subunit P0
211219_s_at	1.69e-39	7.58e-44	15588974	88740944	0.42773406	LHX2	LIM homeobox 2
208056_s_at	1.71e-39	7.69e-44	15587543	88726637	0.39679555	CBFA2T3	CBFA2/RUNX1 translocation partner 3
217013_at	1.72e-39	7.71e-44	1558721	88723308	0.61701432	AZGP1P1	alpha-2-glycoprotein 1, zinc-binding pseudogene 1
212021_s_at	1.76e-39	7.89e-44	-15584882	88700026	-0.77633312	MKI67	marker of proliferation Ki-67
208880_s_at	2.01e-39	9.02e-44	-15571586	88567093	-0.69455843	PRPF6	pre-mRNA processing factor 6
217768_at	2.15e-39	9.67e-44	-15564677	88498018	-0.60465787	C14orf166	chromosome 14 open reading frame 166
209085_x_at	2.36e-39	1.06e-43	-15555504	88406336	-0.87885628	RFC1	replication factor C subunit 1
216593_s_at	2.39e-39	1.07e-43	-15554167	88392979	-0.86926288	PIGC	phosphatidylinositol glycan anchor biosynthesis class C
200726_at	2.52e-39	1.13e-43	-15548972	88341055	-0.79991752	PPP1CC	protein phosphatase 1 catalytic subunit gamma
200046_at	2.59e-39	1.16e-43	-15546163	88312993	-0.77227303	DAD1	defender against cell death 1
217778_at	2.80e-39	1.26e-43	-15538498	882364	-0.67477354	SLC39A1	solute carrier family 39 member 1
202396_at	2.89e-39	1.30e-43	-15535302	8820447	-0.82887447	TCERG1	transcription elongation regulator 1
212132_at	3.05e-39	1.37e-43	-15530054	8815204	-0.74177397	LSM14A	LSM14A, mRNA processing body assembly factor
201894_s_at	3.11e-39	1.40e-43	-15527964	88131162	-0.76730635	SSR1	signal sequence receptor subunit 1
211060_x_at	3.13e-39	1.41e-43	-15527392	88125454	-0.84732619	GPAA1	glycosylphosphatidylinositol anchor attachment 1
201429_s_at	3.14e-39	1.41e-43	-15527079	88122322	-0.36957029	RPL37A///PLK1	ribosomal protein L37a///polo like kinase 1
218709_s_at	3.34e-39	1.50e-43	-1552104	88062001	-0.76178009	IFT52	intraflagellar transport 52
218257_s_at	3.97e-39	1.78e-43	-1550377	87889541	-0.71940222	UGGT1	UDP-glucose glycoprotein glucosyltransferase 1
201145_at	3.99e-39	1.79e-43	-1550318	87883644	-0.7862268	HAX1	HCLS1 associated protein X-1
216863_s_at	4.27e-39	1.92e-43	-15496482	87816769	-0.66018031	MORC2	MORC family CW-type zinc finger 2
202265_at	4.37e-39	1.96e-43	-15494167	87793663	-0.75268171	BMI1	BMI1 proto-oncogene, polycomb ring finger
212072_s_at	4.47e-39	2.01e-43	-15491755	87769587	-0.85461486	CSNK2A1	casein kinase 2 alpha 1
205761_s_at	5.10e-39	2.29e-43	-15478703	87639303	-0.7110538	DUS4L	dihydrouridine synthase 4 like
217815_at	5.15e-39	2.31e-43	-15477789	87630187	-0.76201815	SUPT16H	SPT16 homolog, facilitates chromatin remodeling subunit
216457_s_at	5.16e-39	2.32e-43	-15477556	8762786	-0.73303298	SF3A1	splicing factor 3a subunit 1
201569_s_at	5.21e-39	2.34e-43	-1547651	87617424	-0.85902116	SAMM50	SAMM50 sorting and assembly machinery component
218069_at	5.58e-39	2.51e-43	-15469643	8754889	-0.6760725	DCTPP1	dCTP pyrophosphatase 1
219649_at	5.71e-39	2.57e-43	-15467383	87526344	-0.90283788	ALG6	ALG6, alpha-1,3-glucosyltransferase
208394_x_at	5.75e-39	2.58e-43	-15466665	8751918	-0.79896039	ESM1	endothelial cell specific molecule 1
208794_s_at	5.82e-39	2.61e-43	-15465593	87508479	-0.88342793	SMARCA4	SWI/SNF related, matrix associated, actin dependent regulator of chromatin, subfamily a, member 4
212058_at	5.88e-39	2.64e-43	-15464484	87497417	-0.88474771	U2SURP	U2 snRNP associated SURP domain containing
213405_at	7.28e-39	3.27e-43	-15443158	87284676	-0.89307003	RAB22A	RAB22A, member RAS oncogene family
220032_at	7.47e-39	3.35e-43	15440606	87259232	0.83993311	CPED1	cadherin like and PC-esterase domain containing 1
202798_at	7.56e-39	3.40e-43	1543941	87247298	0.93751339	SEC24B	SEC24 homolog B, COPII coat complex component
202338_at	7.63e-39	3.43e-43	-15438434	87237566	-0.77999966	TK1	thymidine kinase 1
214328_s_at	8.54e-39	3.83e-43	-15427286	87126407	-0.60802839	HSP90AA1	heat shock protein 90 alpha family class A member 1
218104_at	8.74e-39	3.92e-43	-15424962	87103232	-0.73431353	TEX10	testis expressed 10
202233_s_at	8.90e-39	4.00e-43	-15423134	87085007	-0.7846543	UQCRH	ubiquinol-cytochrome c reductase hinge protein
216977_x_at	8.92e-39	4.01e-43	-15422912	87082797	-0.83981787	SNRPA1	small nuclear ribonucleoprotein polypeptide A'
218184_at	8.92e-39	4.01e-43	-1542285	87082174	-0.7495716	TULP4	tubby like protein 4
219913_s_at	9.23e-39	4.14e-43	-15419486	87048641	-0.91710904	CRNKL1	crooked neck pre-mRNA splicing factor 1
202185_at	9.76e-39	4.38e-43	-15413949	86993443	-0.7181195	PLOD3	procollagen-lysine,2-oxoglutarate 5-dioxygenase 3
203692_s_at	1.05e-38	4.70e-43	-15406853	86922715	-0.61680864	E2F3	E2F transcription factor 3
202212_at	1.06e-38	4.77e-43	-15405452	86908753	-0.66043235	PES1	pescadillo ribosomal biogenesis factor 1
221691_x_at	1.09e-38	4.90e-43	-15402701	86881336	-0.96755754	NPM1	nucleophosmin
218783_at	1.16e-38	5.23e-43	-15396327	86817817	-0.80886907	INTS7	integrator complex subunit 7
201807_at	1.21e-38	5.42e-43	-15392678	86781456	-0.75980822	VPS26A	VPS26, retromer complex component A
214283_at	1.54e-38	6.94e-43	-15368037	8653599	-0.80347089	TMEM97	transmembrane protein 97
200856_x_at	1.57e-38	7.03e-43	15366711	86522786	0.82245529	NCOR1P1///NCOR1	nuclear receptor corepressor 1 pseudogene 1///nuclear receptor corepressor 1
213261_at	1.69e-38	7.61e-43	15358787	8644387	0.65320627	TRANK1	tetratricopeptide repeat and ankyrin repeat containing 1
[truncated: 20,269 more rows]
